# Supplementary material for: MicrobesFlux: a web platform for drafting metabolic models from the KEGG database
Source: BMC Syst Biol. 2012 Aug 2;6:94. doi: 10.1186/1752-0509-6-94 (PMC3447728; doi:10.1186/1752-0509-6-94)
Supplement: Additional file 1 — SBML of TOY model used in MicrobesFlux. [file 1752-0509-6-94-S1.xml]

<?xml version='1.0' encoding='UTF-8'?>
<sbml xmlns="http://www.sbml.org/sbml/level3/version1/core" level="3" version="1">
  <model id="Demo_TOY">
    <listOfCompartments>
      <compartment id="cell" name="cell" constant="true"/>
    </listOfCompartments>
    <listOfSpecies>
      <species id="cakg" name="c_akg" compartment="cell" hasOnlySubstanceUnits="false" boundaryCondition="false" constant="false"/>
      <species name="c_glu.ext" compartment="cell" hasOnlySubstanceUnits="false" boundaryCondition="false" constant="false"/>
      <species name="c_act.ext" compartment="cell" hasOnlySubstanceUnits="false" boundaryCondition="false" constant="false"/>
      <species id="caccoa" name="c_accoa" compartment="cell" hasOnlySubstanceUnits="false" boundaryCondition="false" constant="false"/>
      <species name="c_biomass.ext" compartment="cell" hasOnlySubstanceUnits="false" boundaryCondition="false" constant="false"/>
      <species id="csuc" name="c_suc" compartment="cell" hasOnlySubstanceUnits="false" boundaryCondition="false" constant="false"/>
      <species id="coaa" name="c_oaa" compartment="cell" hasOnlySubstanceUnits="false" boundaryCondition="false" constant="false"/>
      <species id="cr5p" name="c_r5p" compartment="cell" hasOnlySubstanceUnits="false" boundaryCondition="false" constant="false"/>
      <species id="cpyr" name="c_pyr" compartment="cell" hasOnlySubstanceUnits="false" boundaryCondition="false" constant="false"/>
      <species id="cg6p" name="c_g6p" compartment="cell" hasOnlySubstanceUnits="false" boundaryCondition="false" constant="false"/>
      <species id="cicit" name="c_icit" compartment="cell" hasOnlySubstanceUnits="false" boundaryCondition="false" constant="false"/>
    </listOfSpecies>
    <listOfReactions>
      <reaction id="j8" name="j8" reversible="false" fast="false" compartment="cell">
        <listOfReactants>
          <speciesReference species="c_icit" stoichiometry="1" constant="false"/>
        </listOfReactants>
        <listOfProducts>
          <speciesReference species="c_akg" stoichiometry="1" constant="false"/>
        </listOfProducts>
      </reaction>
      <reaction id="j9" name="j9" reversible="false" fast="false" compartment="cell">
        <listOfReactants>
          <speciesReference species="c_akg" stoichiometry="1" constant="false"/>
        </listOfReactants>
        <listOfProducts>
          <speciesReference species="c_suc" stoichiometry="1" constant="false"/>
        </listOfProducts>
      </reaction>
      <reaction id="Outflow2" name="Outflow2" reversible="true" fast="false" compartment="cell">
        <annotation>
          <microbesflux:user-reaction xmlns:microbesflux="http://tanglab.engineering.wustl.edu/dtd.xml">Outflow</microbesflux:user-reaction>
        </annotation>
        <listOfReactants>
          <speciesReference species="c_accoa" stoichiometry="1" constant="false"/>
        </listOfReactants>
        <listOfProducts>
          <speciesReference stoichiometry="1" constant="false"/>
        </listOfProducts>
      </reaction>
      <reaction id="j4" name="j4" reversible="false" fast="false" compartment="cell">
        <listOfReactants>
          <speciesReference species="c_r5p" stoichiometry="1" constant="false"/>
        </listOfReactants>
        <listOfProducts>
          <speciesReference species="c_pyr" stoichiometry="1" constant="false"/>
        </listOfProducts>
      </reaction>
      <reaction id="j5" name="j5" reversible="false" fast="false" compartment="cell">
        <listOfReactants>
          <speciesReference species="c_pyr" stoichiometry="1" constant="false"/>
        </listOfReactants>
        <listOfProducts>
          <speciesReference species="c_accoa" stoichiometry="1" constant="false"/>
        </listOfProducts>
      </reaction>
      <reaction id="j7" name="j7" reversible="false" fast="false" compartment="cell">
        <listOfReactants>
          <speciesReference species="c_accoa" stoichiometry="1" constant="false"/>
          <speciesReference species="c_oaa" stoichiometry="1" constant="false"/>
        </listOfReactants>
        <listOfProducts>
          <speciesReference species="c_icit" stoichiometry="1" constant="false"/>
        </listOfProducts>
      </reaction>
      <reaction id="j2" name="j2" reversible="false" fast="false" compartment="cell">
        <listOfReactants>
          <speciesReference species="c_g6p" stoichiometry="1" constant="false"/>
        </listOfReactants>
        <listOfProducts>
          <speciesReference species="c_r5p" stoichiometry="1" constant="false"/>
        </listOfProducts>
      </reaction>
      <reaction id="j3" name="j3" reversible="false" fast="false" compartment="cell">
        <listOfReactants>
          <speciesReference species="c_g6p" stoichiometry="1" constant="false"/>
        </listOfReactants>
        <listOfProducts>
          <speciesReference species="c_pyr" stoichiometry="2" constant="false"/>
        </listOfProducts>
      </reaction>
      <reaction id="BIOMASS0" name="BIOMASS0" reversible="false" fast="false" compartment="cell">
        <listOfReactants>
          <speciesReference species="c_akg" stoichiometry="1.078" constant="false"/>
          <speciesReference species="c_oaa" stoichiometry="1.786" constant="false"/>
          <speciesReference species="c_accoa" stoichiometry="2.928" constant="false"/>
          <speciesReference species="c_pyr" stoichiometry="2.833" constant="false"/>
          <speciesReference species="c_g6p" stoichiometry="0.205" constant="false"/>
        </listOfReactants>
        <listOfProducts>
          <speciesReference stoichiometry="1" constant="false"/>
        </listOfProducts>
      </reaction>
      <reaction id="Inflow1" name="Inflow1" reversible="true" fast="false" compartment="cell">
        <annotation>
          <microbesflux:user-reaction xmlns:microbesflux="http://tanglab.engineering.wustl.edu/dtd.xml">Inflow</microbesflux:user-reaction>
        </annotation>
        <listOfReactants>
          <speciesReference stoichiometry="1" constant="false"/>
        </listOfReactants>
        <listOfProducts>
          <speciesReference species="c_g6p" stoichiometry="1" constant="false"/>
        </listOfProducts>
      </reaction>
      <reaction id="j10" name="j10" reversible="false" fast="false" compartment="cell">
        <listOfReactants>
          <speciesReference species="c_suc" stoichiometry="1" constant="false"/>
        </listOfReactants>
        <listOfProducts>
          <speciesReference species="c_oaa" stoichiometry="1" constant="false"/>
        </listOfProducts>
      </reaction>
      <reaction id="j11" name="j11" reversible="false" fast="false" compartment="cell">
        <listOfReactants>
          <speciesReference species="c_pyr" stoichiometry="1" constant="false"/>
        </listOfReactants>
        <listOfProducts>
          <speciesReference species="c_oaa" stoichiometry="1" constant="false"/>
        </listOfProducts>
      </reaction>
    </listOfReactions>
  </model>
</sbml>
