# Supplementary material for: MicrobesFlux: a web platform for drafting metabolic models from the KEGG database
Source: BMC Syst Biol. 2012 Aug 2;6:94. doi: 10.1186/1752-0509-6-94 (PMC3447728; doi:10.1186/1752-0509-6-94)
Supplement: Additional file 2 — Simulated results of TOY model used in MicrobesFlux. [file 1752-0509-6-94-S2.txt]

Model created: 2011-12-05T14:24:39.430692
======================================
========  Part I: Genome Info ========
======================================
Name of the pathway: toy_example
Name of the organism: TOY
Number of all genes/orthologs: 0
Number of all genes/orthologs: 0
Number of annotated genes/orthologs: 0
Number of all pathways: 12
Number of active pathways: 12
======================================
========   Part II: Pathways =========
======================================
   j8 : 1.0 c_icit ---> 1.0 c_akg
   j9 : 1.0 c_akg ---> 1.0 c_suc
   Outflow2 : 1.0 c_accoa <--> 1.0 c_Acetate.ext
   j4 : 1.0 c_r5p ---> 1.0 c_pyr
   j5 : 1.0 c_pyr ---> 1.0 c_accoa
   j7 : 1.0 c_accoa + 1.0 c_oaa ---> 1.0 c_icit
   j2 : 1.0 c_g6p ---> 1.0 c_r5p
   j3 : 1.0 c_g6p ---> 2.0 c_pyr
   BIOMASS0 : 1.078 c_akg + 1.786 c_oaa + 2.928 c_accoa + 2.833 c_pyr + 0.205 c_g6p ---> 1.0 c_biomass.ext
   Inflow1 : 1.0 c_glucose.ext <--> 1.0 c_g6p
   j10 : 1.0 c_suc ---> 1.0 c_oaa
   j11 : 1.0 c_pyr ---> 1.0 c_oaa
======================================
========   Part III: AMPL File  ======
======================================
# variables
var V0>=0.0, <=100.0;
var V1>=0.0, <=100.0;
var V2>=6.4, <=6.4;
var V3>=0.0, <=100.0;
var V4>=0.0, <=100.0;
var V5>=0.0, <=100.0;
var V6>=0.0, <=100.0;
var V7>=0.0, <=100.0;
var V8>=0.0, <=100.0;
var V9>=11.0, <=11.0;
var V10>=0.0, <=100.0;
var V11>=0.0, <=100.0;
# Objective function 
maximize Obj: 
0  + 0.0 * V0 + 0.0 * V1 + 0.0 * V2 + 0.0 * V3 + 0.0 * V4 + 0.0 * V5 + 0.0 * V6 + 0.0 * V7 + 1.0 * V8 + 0.0 * V9 + 0.0 * V10 + 0.0 * V11;
# Constraints
subject to c_akg:
	- 1.0 * V0 + 1.0 * V1 + 1.078 * V8 = 0 ;
subject to c_accoa:
	+ 1.0 * V2 - 1.0 * V4 + 1.0 * V5 + 2.928 * V8 = 0 ;
subject to c_suc:
	- 1.0 * V1 + 1.0 * V10 = 0 ;
subject to c_oaa:
	+ 1.0 * V5 + 1.786 * V8 - 1.0 * V10 - 1.0 * V11 = 0 ;
subject to c_r5p:
	+ 1.0 * V3 - 1.0 * V6 = 0 ;
subject to c_pyr:
	- 1.0 * V3 + 1.0 * V4 - 2.0 * V7 + 2.833 * V8 + 1.0 * V11 = 0 ;
subject to c_g6p:
	+ 1.0 * V6 + 1.0 * V7 + 0.205 * V8 - 1.0 * V9 = 0 ;
subject to c_icit:
	+ 1.0 * V0 - 1.0 * V5 = 0 ;
option solver ipopt;
solve > /dev/null ;
printf " === Flux Results ===\n"; printf "Objective function value %6.6f\n", Obj;  
for {k in 1.._nvars} {printf "%s\t%6.6f\n", _varname[k], _var[k];}


 ===  Name conversions between variables and fluxes === 
V0 j8
V1 j9
V2 Outflow2
V3 j4
V4 j5
V5 j7
V6 j2
V7 j3
V8 BIOMASS0
V9 Inflow1
V10 j10
V11 j11


======== Results ========= 
 
Ipopt 3.8.3: Optimal Solution Found

suffix ipopt_zU_out OUT;
suffix ipopt_zL_out OUT;
 === Flux Results ===
Objective function value 1.542569
j8	 -> 	 1.662889
j9	 -> 	 0.000000
Outflow2	 -> 	 6.400000
j4	 -> 	 0.000000
j5	 -> 	 12.579531
j7	 -> 	 1.662889
j2	 -> 	 0.000000
j3	 -> 	 10.683773
BIOMASS0	 -> 	 1.542569
Inflow1	 -> 	 11.000000
j10	 -> 	 0.000000
j11	 -> 	 4.417918
