# Supplementary material for: MicrobesFlux: a web platform for drafting metabolic models from the KEGG database
Source: BMC Syst Biol. 2012 Aug 2;6:94. doi: 10.1186/1752-0509-6-94 (PMC3447728; doi:10.1186/1752-0509-6-94)
Supplement: Additional file 3 — MATLAB Code for FBA of TOY model. [file 1752-0509-6-94-S3.m]

%%linprog for TOY model
clear
clc

Aeq=[-1,1,1,0,0,0,0,0,0,0,0,0,0,0,0,1,0;0,-1,0,1,0,0,0,0,0,0,0,0,0,0,0,0,0;0,0,-2,-1,1,0,0,0,0,0,1,0,0,0,1,0,0;0,0,0,0,-1,1,1,0,0,0,0,0,0,1,0,0,0;0,0,0,0,0,0,-1,1,0,0,0,0,0,0,0,0,0;0,0,0,0,0,0,0,-1,1,0,0,1,0,0,0,0,0;0,0,0,0,0,0,0,0,-1,1,0,0,0,0,0,0,0;0,0,0,0,0,0,1,0,0,-1,-1,0,1,0,0,0,0;0,0,0,0,0,0,0,0,0,0,0,-1,0,0,0,0,1.07800000000000;0,0,0,0,0,0,0,0,0,0,0,0,-1,0,0,0,1.78600000000000;0,0,0,0,0,0,0,0,0,0,0,0,0,-1,0,0,2.92800000000000;0,0,0,0,0,0,0,0,0,0,0,0,0,0,-1,0,2.83300000000000;0,0,0,0,0,0,0,0,0,0,0,0,0,0,0,-1,0.205000000000000;];
beq=zeros(13,1);
obj=[0;0;0;0;0;0;0;0;0;0;0;0;0;0;0;0;-1];
lb=[11;0;0;0;0;6.40000000000000;0;0;0;0;0;0;0;0;0;0;0];
ub=[11;20;20;20;20;6.40000000000000;20;20;20;20;20;20;20;20;20;20;20];
[x,fval]=linprog(obj,[],[],Aeq,beq,lb,ub)
