# Supplementary material for: MicrobesFlux: a web platform for drafting metabolic models from the KEGG database
Source: BMC Syst Biol. 2012 Aug 2;6:94. doi: 10.1186/1752-0509-6-94 (PMC3447728; doi:10.1186/1752-0509-6-94)
Supplement: Additional file 4 — SBML of drafted model of Thermoanaerobacter sp. strain X514. [file 1752-0509-6-94-S4.xml]

<?xml version="1.0" encoding="UTF-8"?>
<sbml xmlns="http://www.sbml.org/sbml/level3/version1/core" level="3" version="1">
  <model id="tex_MicrobesFlux_F2">
    <listOfCompartments>
      <compartment id="cell" name="cell" constant="true"/>
    </listOfCompartments>
    <listOfSpecies>
      <species id="Cobaltprecorrin8" name="Cobalt-precorrin-8" compartment="cell" hasOnlySubstanceUnits="false" boundaryCondition="false" constant="false"/>
      <species id="LSeryltRNASer" name="L-Seryl-tRNA(Ser)" compartment="cell" hasOnlySubstanceUnits="false" boundaryCondition="false" constant="false"/>
      <species id="alphaDGlucose6phosphate" name="alpha-D-Glucose-6-phosphate" compartment="cell" hasOnlySubstanceUnits="false" boundaryCondition="false" constant="false"/>
      <species id="DXylulose" name="D-Xylulose" compartment="cell" hasOnlySubstanceUnits="false" boundaryCondition="false" constant="false"/>
      <species name="5-O-(1-Carboxyvinyl)-3-phosphoshikimate" compartment="cell" hasOnlySubstanceUnits="false" boundaryCondition="false" constant="false"/>
      <species id="Cobaltprecorrin7" name="Cobalt-precorrin-7" compartment="cell" hasOnlySubstanceUnits="false" boundaryCondition="false" constant="false"/>
      <species id="Cobaltprecorrin6" name="Cobalt-precorrin-6" compartment="cell" hasOnlySubstanceUnits="false" boundaryCondition="false" constant="false"/>
      <species id="Cobaltprecorrin4" name="Cobalt-precorrin-4" compartment="cell" hasOnlySubstanceUnits="false" boundaryCondition="false" constant="false"/>
      <species id="LTyrosyltRNATyr" name="L-Tyrosyl-tRNA(Tyr)" compartment="cell" hasOnlySubstanceUnits="false" boundaryCondition="false" constant="false"/>
      <species id="Deoxycytidine" name="Deoxycytidine" compartment="cell" hasOnlySubstanceUnits="false" boundaryCondition="false" constant="false"/>
      <species name="LL-2,6-Diaminoheptanedioate" compartment="cell" hasOnlySubstanceUnits="false" boundaryCondition="false" constant="false"/>
      <species id="UndecaprenyldiphosphoNacetylmuramoylLalanylDglutamylmeso" name="Undecaprenyl-diphospho-N-acetylmuramoyl-L-alanyl-D-glutamyl-meso-" compartment="cell" hasOnlySubstanceUnits="false" boundaryCondition="false" constant="false"/>
      <species name="HCO3-.ext" compartment="cell" hasOnlySubstanceUnits="false" boundaryCondition="false" constant="false"/>
      <species id="Selenocysteine" name="Selenocysteine" compartment="cell" hasOnlySubstanceUnits="false" boundaryCondition="false" constant="false"/>
      <species id="NAcetylDglucosamine" name="N-Acetyl-D-glucosamine" compartment="cell" hasOnlySubstanceUnits="false" boundaryCondition="false" constant="false"/>
      <species id="SuccinylCoA" name="Succinyl-CoA" compartment="cell" hasOnlySubstanceUnits="false" boundaryCondition="false" constant="false"/>
      <species id="C15813" name="C15813" compartment="cell" hasOnlySubstanceUnits="false" boundaryCondition="false" constant="false"/>
      <species id="C15810" name="C15810" compartment="cell" hasOnlySubstanceUnits="false" boundaryCondition="false" constant="false"/>
      <species id="C15814" name="C15814" compartment="cell" hasOnlySubstanceUnits="false" boundaryCondition="false" constant="false"/>
      <species id="C15815" name="C15815" compartment="cell" hasOnlySubstanceUnits="false" boundaryCondition="false" constant="false"/>
      <species id="NicotinateDribonucleotide" name="Nicotinate-D-ribonucleotide" compartment="cell" hasOnlySubstanceUnits="false" boundaryCondition="false" constant="false"/>
      <species id="LArginine" name="L-Arginine" compartment="cell" hasOnlySubstanceUnits="false" boundaryCondition="false" constant="false"/>
      <species id="tRNATyr" name="tRNA(Tyr)" compartment="cell" hasOnlySubstanceUnits="false" boundaryCondition="false" constant="false"/>
      <species id="R3Hydroxyhexanoylacp" name="(R)-3-Hydroxyhexanoyl-[acp]" compartment="cell" hasOnlySubstanceUnits="false" boundaryCondition="false" constant="false"/>
      <species name="2-Methylmaleate" compartment="cell" hasOnlySubstanceUnits="false" boundaryCondition="false" constant="false"/>
      <species name="(2S)-2-Isopropyl-3-oxosuccinate" compartment="cell" hasOnlySubstanceUnits="false" boundaryCondition="false" constant="false"/>
      <species name="3-Mercaptolactate" compartment="cell" hasOnlySubstanceUnits="false" boundaryCondition="false" constant="false"/>
      <species id="Thymine" name="Thymine" compartment="cell" hasOnlySubstanceUnits="false" boundaryCondition="false" constant="false"/>
      <species id="Acetate" name="Acetate" compartment="cell" hasOnlySubstanceUnits="false" boundaryCondition="false" constant="false"/>
      <species id="DGalactonate" name="D-Galactonate" compartment="cell" hasOnlySubstanceUnits="false" boundaryCondition="false" constant="false"/>
      <species id="Hexadecanoicacid" name="Hexadecanoic-acid" compartment="cell" hasOnlySubstanceUnits="false" boundaryCondition="false" constant="false"/>
      <species id="Agmatine" name="Agmatine" compartment="cell" hasOnlySubstanceUnits="false" boundaryCondition="false" constant="false"/>
      <species id="tRNALeu" name="tRNA(Leu)" compartment="cell" hasOnlySubstanceUnits="false" boundaryCondition="false" constant="false"/>
      <species name="2-Aminoacrylate" compartment="cell" hasOnlySubstanceUnits="false" boundaryCondition="false" constant="false"/>
      <species id="Acetylphosphate" name="Acetyl-phosphate" compartment="cell" hasOnlySubstanceUnits="false" boundaryCondition="false" constant="false"/>
      <species id="Sucrose6phosphate" name="Sucrose-6-phosphate" compartment="cell" hasOnlySubstanceUnits="false" boundaryCondition="false" constant="false"/>
      <species id="Epimelibiose" name="Epimelibiose" compartment="cell" hasOnlySubstanceUnits="false" boundaryCondition="false" constant="false"/>
      <species name="5-Phosphoribosylamine" compartment="cell" hasOnlySubstanceUnits="false" boundaryCondition="false" constant="false"/>
      <species id="Amylose" name="Amylose" compartment="cell" hasOnlySubstanceUnits="false" boundaryCondition="false" constant="false"/>
      <species id="DTagatose6phosphate" name="D-Tagatose-6-phosphate" compartment="cell" hasOnlySubstanceUnits="false" boundaryCondition="false" constant="false"/>
      <species name="D-4'-Phosphopantothenate" compartment="cell" hasOnlySubstanceUnits="false" boundaryCondition="false" constant="false"/>
      <species id="Sulfur" name="Sulfur" compartment="cell" hasOnlySubstanceUnits="false" boundaryCondition="false" constant="false"/>
      <species name="(2S)-2-Isopropylmalate" compartment="cell" hasOnlySubstanceUnits="false" boundaryCondition="false" constant="false"/>
      <species name="3-Oxotetradecanoyl-[acp]" compartment="cell" hasOnlySubstanceUnits="false" boundaryCondition="false" constant="false"/>
      <species id="CMP" name="CMP" compartment="cell" hasOnlySubstanceUnits="false" boundaryCondition="false" constant="false"/>
      <species id="H2O2" name="H2O2" compartment="cell" hasOnlySubstanceUnits="false" boundaryCondition="false" constant="false"/>
      <species id="Acetoacetylacp" name="Acetoacetyl-[acp]" compartment="cell" hasOnlySubstanceUnits="false" boundaryCondition="false" constant="false"/>
      <species id="Methanethiol" name="Methanethiol" compartment="cell" hasOnlySubstanceUnits="false" boundaryCondition="false" constant="false"/>
      <species id="alltransHeptaprenyldiphosphate" name="all-trans-Heptaprenyl-diphosphate" compartment="cell" hasOnlySubstanceUnits="false" boundaryCondition="false" constant="false"/>
      <species name="Acetate.ext" compartment="cell" hasOnlySubstanceUnits="false" boundaryCondition="false" constant="false"/>
      <species id="transOct2enoylacp" name="trans-Oct-2-enoyl-[acp]" compartment="cell" hasOnlySubstanceUnits="false" boundaryCondition="false" constant="false"/>
      <species name="D-Glucono-1,5-lactone-6-phosphate" compartment="cell" hasOnlySubstanceUnits="false" boundaryCondition="false" constant="false"/>
      <species id="Prephenate" name="Prephenate" compartment="cell" hasOnlySubstanceUnits="false" boundaryCondition="false" constant="false"/>
      <species name="1-(5'-Phosphoribosyl)-5-amino-4-imidazolecarboxamide.ext" compartment="cell" hasOnlySubstanceUnits="false" boundaryCondition="false" constant="false"/>
      <species id="Dihydrofolate" name="Dihydrofolate" compartment="cell" hasOnlySubstanceUnits="false" boundaryCondition="false" constant="false"/>
      <species id="DeaminoNAD" name="Deamino-NAD" compartment="cell" hasOnlySubstanceUnits="false" boundaryCondition="false" constant="false"/>
      <species id="LProlyltRNAPro" name="L-Prolyl-tRNA(Pro)" compartment="cell" hasOnlySubstanceUnits="false" boundaryCondition="false" constant="false"/>
      <species id="CoproporphyrinogenIII" name="Coproporphyrinogen-III" compartment="cell" hasOnlySubstanceUnits="false" boundaryCondition="false" constant="false"/>
      <species name="2-Deoxy-D-ribose-1-phosphate" compartment="cell" hasOnlySubstanceUnits="false" boundaryCondition="false" constant="false"/>
      <species id="betaDFructose" name="beta-D-Fructose" compartment="cell" hasOnlySubstanceUnits="false" boundaryCondition="false" constant="false"/>
      <species name="Biotinyl-5'-AMP" compartment="cell" hasOnlySubstanceUnits="false" boundaryCondition="false" constant="false"/>
      <species id="Nicotinamide" name="Nicotinamide" compartment="cell" hasOnlySubstanceUnits="false" boundaryCondition="false" constant="false"/>
      <species id="Geranyldiphosphate" name="Geranyl-diphosphate" compartment="cell" hasOnlySubstanceUnits="false" boundaryCondition="false" constant="false"/>
      <species id="OPhospho4hydroxyLthreonine" name="O-Phospho-4-hydroxy-L-threonine" compartment="cell" hasOnlySubstanceUnits="false" boundaryCondition="false" constant="false"/>
      <species name="5-Aminolevulinate" compartment="cell" hasOnlySubstanceUnits="false" boundaryCondition="false" constant="false"/>
      <species id="EnzymeN6dihydrolipoyllysine" name="Enzyme-N6-(dihydrolipoyl)lysine" compartment="cell" hasOnlySubstanceUnits="false" boundaryCondition="false" constant="false"/>
      <species id="Succinate" name="Succinate" compartment="cell" hasOnlySubstanceUnits="false" boundaryCondition="false" constant="false"/>
      <species name="2-(Formamido)-N1-(5'-phosphoribosyl)acetamidine" compartment="cell" hasOnlySubstanceUnits="false" boundaryCondition="false" constant="false"/>
      <species id="trans3Chloroallylaldehyde" name="trans-3-Chloroallyl-aldehyde" compartment="cell" hasOnlySubstanceUnits="false" boundaryCondition="false" constant="false"/>
      <species id="dTTP" name="dTTP" compartment="cell" hasOnlySubstanceUnits="false" boundaryCondition="false" constant="false"/>
      <species name="1-(5'-Phosphoribosyl)-5-amino-4-(N-succinocarboxamide)-imidazole" compartment="cell" hasOnlySubstanceUnits="false" boundaryCondition="false" constant="false"/>
      <species id="Thiamindiphosphate" name="Thiamin-diphosphate" compartment="cell" hasOnlySubstanceUnits="false" boundaryCondition="false" constant="false"/>
      <species id="Inosine" name="Inosine" compartment="cell" hasOnlySubstanceUnits="false" boundaryCondition="false" constant="false"/>
      <species name="4-Methyl-2-oxopentanoate" compartment="cell" hasOnlySubstanceUnits="false" boundaryCondition="false" constant="false"/>
      <species id="UDPNacetylDglucosamine" name="UDP-N-acetyl-D-glucosamine" compartment="cell" hasOnlySubstanceUnits="false" boundaryCondition="false" constant="false"/>
      <species name="GTP.ext" compartment="cell" hasOnlySubstanceUnits="false" boundaryCondition="false" constant="false"/>
      <species name="NADPH.ext" compartment="cell" hasOnlySubstanceUnits="false" boundaryCondition="false" constant="false"/>
      <species id="DGlucose1phosphate" name="D-Glucose-1-phosphate" compartment="cell" hasOnlySubstanceUnits="false" boundaryCondition="false" constant="false"/>
      <species id="DFructose6phosphate" name="D-Fructose-6-phosphate" compartment="cell" hasOnlySubstanceUnits="false" boundaryCondition="false" constant="false"/>
      <species id="Pantothenate" name="Pantothenate" compartment="cell" hasOnlySubstanceUnits="false" boundaryCondition="false" constant="false"/>
      <species name="D-Gal-alpha-1-&gt;6D-Gal-alpha-1-&gt;6D-Glucose" compartment="cell" hasOnlySubstanceUnits="false" boundaryCondition="false" constant="false"/>
      <species id="LGlutamyltRNAGln" name="L-Glutamyl-tRNA(Gln)" compartment="cell" hasOnlySubstanceUnits="false" boundaryCondition="false" constant="false"/>
      <species id="Indole" name="Indole" compartment="cell" hasOnlySubstanceUnits="false" boundaryCondition="false" constant="false"/>
      <species id="Indoleglycerolphosphate" name="Indoleglycerol-phosphate" compartment="cell" hasOnlySubstanceUnits="false" boundaryCondition="false" constant="false"/>
      <species id="CTP" name="CTP" compartment="cell" hasOnlySubstanceUnits="false" boundaryCondition="false" constant="false"/>
      <species id="Orotate" name="Orotate" compartment="cell" hasOnlySubstanceUnits="false" boundaryCondition="false" constant="false"/>
      <species id="dTDP" name="dTDP" compartment="cell" hasOnlySubstanceUnits="false" boundaryCondition="false" constant="false"/>
      <species id="LGlutamyltRNAGlu" name="L-Glutamyl-tRNA(Glu)" compartment="cell" hasOnlySubstanceUnits="false" boundaryCondition="false" constant="false"/>
      <species id="DXylose" name="D-Xylose" compartment="cell" hasOnlySubstanceUnits="false" boundaryCondition="false" constant="false"/>
      <species id="Propanoylphosphate" name="Propanoyl-phosphate" compartment="cell" hasOnlySubstanceUnits="false" boundaryCondition="false" constant="false"/>
      <species name="2-Naphthaldehyde" compartment="cell" hasOnlySubstanceUnits="false" boundaryCondition="false" constant="false"/>
      <species name="3-Oxohexadecanoyl-[acp]" compartment="cell" hasOnlySubstanceUnits="false" boundaryCondition="false" constant="false"/>
      <species id="Holocarboxylase" name="Holo-[carboxylase]" compartment="cell" hasOnlySubstanceUnits="false" boundaryCondition="false" constant="false"/>
      <species id="R3Hydroxy3methyl2oxopentanoate" name="(R)-3-Hydroxy-3-methyl-2-oxopentanoate" compartment="cell" hasOnlySubstanceUnits="false" boundaryCondition="false" constant="false"/>
      <species id="SLactate" name="(S)-Lactate" compartment="cell" hasOnlySubstanceUnits="false" boundaryCondition="false" constant="false"/>
      <species name="3-Sulfino-L-alanine" compartment="cell" hasOnlySubstanceUnits="false" boundaryCondition="false" constant="false"/>
      <species id="Xanthosine" name="Xanthosine" compartment="cell" hasOnlySubstanceUnits="false" boundaryCondition="false" constant="false"/>
      <species name="di-trans,poly-cis-Undecaprenyl-phosphate" compartment="cell" hasOnlySubstanceUnits="false" boundaryCondition="false" constant="false"/>
      <species id="Butyrylacp" name="Butyryl-[acp]" compartment="cell" hasOnlySubstanceUnits="false" boundaryCondition="false" constant="false"/>
      <species id="Hexanoylacp" name="Hexanoyl-[acp]" compartment="cell" hasOnlySubstanceUnits="false" boundaryCondition="false" constant="false"/>
      <species id="Cobaltion" name="Cobalt-ion" compartment="cell" hasOnlySubstanceUnits="false" boundaryCondition="false" constant="false"/>
      <species name="1-Hydroxy-2-methyl-2-butenyl-4-diphosphate" compartment="cell" hasOnlySubstanceUnits="false" boundaryCondition="false" constant="false"/>
      <species name="4-Amino-2-methyl-5-phosphomethylpyrimidine" compartment="cell" hasOnlySubstanceUnits="false" boundaryCondition="false" constant="false"/>
      <species id="Acceptor" name="Acceptor" compartment="cell" hasOnlySubstanceUnits="false" boundaryCondition="false" constant="false"/>
      <species id="Phytyldiphosphate" name="Phytyl-diphosphate" compartment="cell" hasOnlySubstanceUnits="false" boundaryCondition="false" constant="false"/>
      <species id="trans4HydroxyLproline" name="trans-4-Hydroxy-L-proline" compartment="cell" hasOnlySubstanceUnits="false" boundaryCondition="false" constant="false"/>
      <species id="LTyrosine" name="L-Tyrosine" compartment="cell" hasOnlySubstanceUnits="false" boundaryCondition="false" constant="false"/>
      <species id="LValyltRNAVal" name="L-Valyl-tRNA(Val)" compartment="cell" hasOnlySubstanceUnits="false" boundaryCondition="false" constant="false"/>
      <species name="alpha,alpha-Trehalose" compartment="cell" hasOnlySubstanceUnits="false" boundaryCondition="false" constant="false"/>
      <species id="tRNAAla" name="tRNA(Ala)" compartment="cell" hasOnlySubstanceUnits="false" boundaryCondition="false" constant="false"/>
      <species id="tRNASer" name="tRNA(Ser)" compartment="cell" hasOnlySubstanceUnits="false" boundaryCondition="false" constant="false"/>
      <species name="2-Polyprenylphenol" compartment="cell" hasOnlySubstanceUnits="false" boundaryCondition="false" constant="false"/>
      <species id="FMN" name="FMN" compartment="cell" hasOnlySubstanceUnits="false" boundaryCondition="false" constant="false"/>
      <species id="Lipoate" name="Lipoate" compartment="cell" hasOnlySubstanceUnits="false" boundaryCondition="false" constant="false"/>
      <species name="4-(Cytidine-5'-diphospho)-2-C-methyl-D-erythritol" compartment="cell" hasOnlySubstanceUnits="false" boundaryCondition="false" constant="false"/>
      <species name="UDP-N-acetylmuramoyl-L-alanyl-D-gamma-glutamyl-meso-2,6-" compartment="cell" hasOnlySubstanceUnits="false" boundaryCondition="false" constant="false"/>
      <species id="Butanoylphosphate" name="Butanoylphosphate" compartment="cell" hasOnlySubstanceUnits="false" boundaryCondition="false" constant="false"/>
      <species name="2-Dehydro-3-deoxy-D-galactonate" compartment="cell" hasOnlySubstanceUnits="false" boundaryCondition="false" constant="false"/>
      <species name="4-Methyl-5-(2-phosphoethyl)-thiazole" compartment="cell" hasOnlySubstanceUnits="false" boundaryCondition="false" constant="false"/>
      <species name="1-(5-Phospho-D-ribosyl)-ATP" compartment="cell" hasOnlySubstanceUnits="false" boundaryCondition="false" constant="false"/>
      <species name="1,2-Diacyl-3-beta-D-galactosyl-sn-glycerol" compartment="cell" hasOnlySubstanceUnits="false" boundaryCondition="false" constant="false"/>
      <species id="PropanoylCoA" name="Propanoyl-CoA" compartment="cell" hasOnlySubstanceUnits="false" boundaryCondition="false" constant="false"/>
      <species id="LMethionyltRNA" name="L-Methionyl-tRNA" compartment="cell" hasOnlySubstanceUnits="false" boundaryCondition="false" constant="false"/>
      <species id="NicotinamideDribonucleotide" name="Nicotinamide-D-ribonucleotide" compartment="cell" hasOnlySubstanceUnits="false" boundaryCondition="false" constant="false"/>
      <species id="alltransOctaprenyldiphosphate" name="all-trans-Octaprenyl-diphosphate" compartment="cell" hasOnlySubstanceUnits="false" boundaryCondition="false" constant="false"/>
      <species id="cisAconitate" name="cis-Aconitate" compartment="cell" hasOnlySubstanceUnits="false" boundaryCondition="false" constant="false"/>
      <species id="DGalactose" name="D-Galactose" compartment="cell" hasOnlySubstanceUnits="false" boundaryCondition="false" constant="false"/>
      <species id="LAspartate" name="L-Aspartate" compartment="cell" hasOnlySubstanceUnits="false" boundaryCondition="false" constant="false"/>
      <species name="3,4-Dihydroxyphenylethyleneglycol" compartment="cell" hasOnlySubstanceUnits="false" boundaryCondition="false" constant="false"/>
      <species name="3D-(3,5/4)-Trihydroxycyclohexane-1,2-dione" compartment="cell" hasOnlySubstanceUnits="false" boundaryCondition="false" constant="false"/>
      <species name="5,10-Methylenetetrahydrofolate" compartment="cell" hasOnlySubstanceUnits="false" boundaryCondition="false" constant="false"/>
      <species id="NAcetylmuramate" name="N-Acetylmuramate" compartment="cell" hasOnlySubstanceUnits="false" boundaryCondition="false" constant="false"/>
      <species id="Proteinhistidine" name="Protein-histidine" compartment="cell" hasOnlySubstanceUnits="false" boundaryCondition="false" constant="false"/>
      <species id="tRNAVal" name="tRNA(Val)" compartment="cell" hasOnlySubstanceUnits="false" boundaryCondition="false" constant="false"/>
      <species name="10-Formyltetrahydrofolate" compartment="cell" hasOnlySubstanceUnits="false" boundaryCondition="false" constant="false"/>
      <species name="3-Methyl-2-oxobutanoic-acid" compartment="cell" hasOnlySubstanceUnits="false" boundaryCondition="false" constant="false"/>
      <species id="NAcetylLglutamate5semialdehyde" name="N-Acetyl-L-glutamate-5-semialdehyde" compartment="cell" hasOnlySubstanceUnits="false" boundaryCondition="false" constant="false"/>
      <species id="Urea" name="Urea" compartment="cell" hasOnlySubstanceUnits="false" boundaryCondition="false" constant="false"/>
      <species name="Thioredoxin-disulfide.ext" compartment="cell" hasOnlySubstanceUnits="false" boundaryCondition="false" constant="false"/>
      <species id="NFormylmethionyltRNA" name="N-Formylmethionyl-tRNA" compartment="cell" hasOnlySubstanceUnits="false" boundaryCondition="false" constant="false"/>
      <species id="DXylulose5phosphate" name="D-Xylulose-5-phosphate" compartment="cell" hasOnlySubstanceUnits="false" boundaryCondition="false" constant="false"/>
      <species name="3-(4-Hydroxyphenyl)pyruvate" compartment="cell" hasOnlySubstanceUnits="false" boundaryCondition="false" constant="false"/>
      <species id="UroporphyrinogenIII" name="Uroporphyrinogen-III" compartment="cell" hasOnlySubstanceUnits="false" boundaryCondition="false" constant="false"/>
      <species name="Orotidine-5'-phosphate" compartment="cell" hasOnlySubstanceUnits="false" boundaryCondition="false" constant="false"/>
      <species id="Adenosylcobinamide" name="Adenosyl-cobinamide" compartment="cell" hasOnlySubstanceUnits="false" boundaryCondition="false" constant="false"/>
      <species id="C00039" name="C00039" compartment="cell" hasOnlySubstanceUnits="false" boundaryCondition="false" constant="false"/>
      <species id="LPhenylalanyltRNAPhe" name="L-Phenylalanyl-tRNA(Phe)" compartment="cell" hasOnlySubstanceUnits="false" boundaryCondition="false" constant="false"/>
      <species id="NH3" name="NH3" compartment="cell" hasOnlySubstanceUnits="false" boundaryCondition="false" constant="false"/>
      <species name="3-Dehydroshikimate" compartment="cell" hasOnlySubstanceUnits="false" boundaryCondition="false" constant="false"/>
      <species id="DGlucosamine6phosphate" name="D-Glucosamine-6-phosphate" compartment="cell" hasOnlySubstanceUnits="false" boundaryCondition="false" constant="false"/>
      <species name="2,5-Diamino-6-(5'-phosphoribosylamino)-4-pyrimidineone" compartment="cell" hasOnlySubstanceUnits="false" boundaryCondition="false" constant="false"/>
      <species name="5-Carboxyamino-1-(5-phospho-D-ribosyl)imidazole" compartment="cell" hasOnlySubstanceUnits="false" boundaryCondition="false" constant="false"/>
      <species id="UDP" name="UDP" compartment="cell" hasOnlySubstanceUnits="false" boundaryCondition="false" constant="false"/>
      <species name="2,5-Diaminopyrimidine-nucleoside-triphosphate" compartment="cell" hasOnlySubstanceUnits="false" boundaryCondition="false" constant="false"/>
      <species name="Cob(I)yrinate-a,c-diamide" compartment="cell" hasOnlySubstanceUnits="false" boundaryCondition="false" constant="false"/>
      <species id="BIOMASS" name="BIOMASS" compartment="cell" hasOnlySubstanceUnits="false" boundaryCondition="false" constant="false"/>
      <species id="DSorbitol" name="D-Sorbitol" compartment="cell" hasOnlySubstanceUnits="false" boundaryCondition="false" constant="false"/>
      <species id="SLactaldehyde" name="(S)-Lactaldehyde" compartment="cell" hasOnlySubstanceUnits="false" boundaryCondition="false" constant="false"/>
      <species id="C00046" name="C00046" compartment="cell" hasOnlySubstanceUnits="false" boundaryCondition="false" constant="false"/>
      <species id="NLArgininosuccinate" name="N-(L-Arginino)succinate" compartment="cell" hasOnlySubstanceUnits="false" boundaryCondition="false" constant="false"/>
      <species name="ADP.ext" compartment="cell" hasOnlySubstanceUnits="false" boundaryCondition="false" constant="false"/>
      <species name="N-Succinyl-LL-2,6-diaminoheptanedioate" compartment="cell" hasOnlySubstanceUnits="false" boundaryCondition="false" constant="false"/>
      <species id="L1Pyrroline3hydroxy5carboxylate" name="L-1-Pyrroline-3-hydroxy-5-carboxylate" compartment="cell" hasOnlySubstanceUnits="false" boundaryCondition="false" constant="false"/>
      <species id="Melibiitol" name="Melibiitol" compartment="cell" hasOnlySubstanceUnits="false" boundaryCondition="false" constant="false"/>
      <species name="5-(5-Phospho-D-ribosylaminoformimino)-1-(5-phosphoribosyl)-" compartment="cell" hasOnlySubstanceUnits="false" boundaryCondition="false" constant="false"/>
      <species id="Arbutin" name="Arbutin" compartment="cell" hasOnlySubstanceUnits="false" boundaryCondition="false" constant="false"/>
      <species id="DLGlutamate" name="DL-Glutamate" compartment="cell" hasOnlySubstanceUnits="false" boundaryCondition="false" constant="false"/>
      <species name="trans,trans,cis-Geranylgeranyl-diphosphate" compartment="cell" hasOnlySubstanceUnits="false" boundaryCondition="false" constant="false"/>
      <species id="UDPNacetyl31carboxyvinylDglucosamine" name="UDP-N-acetyl-3-(1-carboxyvinyl)-D-glucosamine" compartment="cell" hasOnlySubstanceUnits="false" boundaryCondition="false" constant="false"/>
      <species id="Spermine" name="Spermine" compartment="cell" hasOnlySubstanceUnits="false" boundaryCondition="false" constant="false"/>
      <species name="Maltose-6'-phosphate" compartment="cell" hasOnlySubstanceUnits="false" boundaryCondition="false" constant="false"/>
      <species id="Shikimate3phosphate" name="Shikimate-3-phosphate" compartment="cell" hasOnlySubstanceUnits="false" boundaryCondition="false" constant="false"/>
      <species id="Pyridoxalphosphate" name="Pyridoxal-phosphate" compartment="cell" hasOnlySubstanceUnits="false" boundaryCondition="false" constant="false"/>
      <species id="UDPNacetylmuramoylLalanylgammaDglutamylLlysine" name="UDP-N-acetylmuramoyl-L-alanyl-gamma-D-glutamyl-L-lysine" compartment="cell" hasOnlySubstanceUnits="false" boundaryCondition="false" constant="false"/>
      <species id="LSerine" name="L-Serine" compartment="cell" hasOnlySubstanceUnits="false" boundaryCondition="false" constant="false"/>
      <species id="tRNAGly" name="tRNA(Gly)" compartment="cell" hasOnlySubstanceUnits="false" boundaryCondition="false" constant="false"/>
      <species id="Salicylalcohol" name="Salicyl-alcohol" compartment="cell" hasOnlySubstanceUnits="false" boundaryCondition="false" constant="false"/>
      <species id="MurAcoylLAlaDgammaGluLLysDAlaDAladiphospho" name="MurAc(oyl-L-Ala-D-gamma-Glu-L-Lys-D-Ala-D-Ala)-diphospho-" compartment="cell" hasOnlySubstanceUnits="false" boundaryCondition="false" constant="false"/>
      <species name="NAD.ext" compartment="cell" hasOnlySubstanceUnits="false" boundaryCondition="false" constant="false"/>
      <species id="dCDP" name="dCDP" compartment="cell" hasOnlySubstanceUnits="false" boundaryCondition="false" constant="false"/>
      <species id="ButanoylCoA" name="Butanoyl-CoA" compartment="cell" hasOnlySubstanceUnits="false" boundaryCondition="false" constant="false"/>
      <species id="Guanine" name="Guanine" compartment="cell" hasOnlySubstanceUnits="false" boundaryCondition="false" constant="false"/>
      <species id="Formamidopyrimidinenucleosidetriphosphate" name="Formamidopyrimidine-nucleoside-triphosphate" compartment="cell" hasOnlySubstanceUnits="false" boundaryCondition="false" constant="false"/>
      <species name="D-Mannose.ext" compartment="cell" hasOnlySubstanceUnits="false" boundaryCondition="false" constant="false"/>
      <species id="Tetradecanoylacp" name="Tetradecanoyl-[acp]" compartment="cell" hasOnlySubstanceUnits="false" boundaryCondition="false" constant="false"/>
      <species id="NCarbamoylsarcosine" name="N-Carbamoylsarcosine" compartment="cell" hasOnlySubstanceUnits="false" boundaryCondition="false" constant="false"/>
      <species id="Melibiose" name="Melibiose" compartment="cell" hasOnlySubstanceUnits="false" boundaryCondition="false" constant="false"/>
      <species id="dGTP" name="dGTP" compartment="cell" hasOnlySubstanceUnits="false" boundaryCondition="false" constant="false"/>
      <species id="Precorrin3A" name="Precorrin-3A" compartment="cell" hasOnlySubstanceUnits="false" boundaryCondition="false" constant="false"/>
      <species id="Precorrin3B" name="Precorrin-3B" compartment="cell" hasOnlySubstanceUnits="false" boundaryCondition="false" constant="false"/>
      <species id="Thiamine" name="Thiamine" compartment="cell" hasOnlySubstanceUnits="false" boundaryCondition="false" constant="false"/>
      <species name="Orthophosphate.ext" compartment="cell" hasOnlySubstanceUnits="false" boundaryCondition="false" constant="false"/>
      <species id="Thioredoxin" name="Thioredoxin" compartment="cell" hasOnlySubstanceUnits="false" boundaryCondition="false" constant="false"/>
      <species id="UDPglucose" name="UDP-glucose" compartment="cell" hasOnlySubstanceUnits="false" boundaryCondition="false" constant="false"/>
      <species name="5-Amino-6-(1-D-ribitylamino)uracil" compartment="cell" hasOnlySubstanceUnits="false" boundaryCondition="false" constant="false"/>
      <species id="NAcetylalphaDglucosamine1phosphate" name="N-Acetyl-alpha-D-glucosamine-1-phosphate" compartment="cell" hasOnlySubstanceUnits="false" boundaryCondition="false" constant="false"/>
      <species name="(3R)-3-Hydroxydecanoyl-[acyl-carrier-protein]" compartment="cell" hasOnlySubstanceUnits="false" boundaryCondition="false" constant="false"/>
      <species id="Deoxyribose" name="Deoxyribose" compartment="cell" hasOnlySubstanceUnits="false" boundaryCondition="false" constant="false"/>
      <species id="ProteinNpiphosphoLhistidine" name="Protein-N(pi)-phospho-L-histidine" compartment="cell" hasOnlySubstanceUnits="false" boundaryCondition="false" constant="false"/>
      <species id="Precorrin4" name="Precorrin-4" compartment="cell" hasOnlySubstanceUnits="false" boundaryCondition="false" constant="false"/>
      <species id="LGlutamate5semialdehyde" name="L-Glutamate-5-semialdehyde" compartment="cell" hasOnlySubstanceUnits="false" boundaryCondition="false" constant="false"/>
      <species id="snglycero3Phosphocholine" name="sn-glycero-3-Phosphocholine" compartment="cell" hasOnlySubstanceUnits="false" boundaryCondition="false" constant="false"/>
      <species id="LLysine" name="L-Lysine" compartment="cell" hasOnlySubstanceUnits="false" boundaryCondition="false" constant="false"/>
      <species id="Porphobilinogen" name="Porphobilinogen" compartment="cell" hasOnlySubstanceUnits="false" boundaryCondition="false" constant="false"/>
      <species id="DephosphoCoA" name="Dephospho-CoA" compartment="cell" hasOnlySubstanceUnits="false" boundaryCondition="false" constant="false"/>
      <species id="LAspartyltRNAAsn" name="L-Aspartyl-tRNA(Asn)" compartment="cell" hasOnlySubstanceUnits="false" boundaryCondition="false" constant="false"/>
      <species id="alphaDRibose1phosphate" name="alpha-D-Ribose-1-phosphate" compartment="cell" hasOnlySubstanceUnits="false" boundaryCondition="false" constant="false"/>
      <species name="1-Acyl-sn-glycerol-3-phosphate" compartment="cell" hasOnlySubstanceUnits="false" boundaryCondition="false" constant="false"/>
      <species name="2,3,4,5-Tetrahydrodipicolinate" compartment="cell" hasOnlySubstanceUnits="false" boundaryCondition="false" constant="false"/>
      <species id="C00889" name="C00889" compartment="cell" hasOnlySubstanceUnits="false" boundaryCondition="false" constant="false"/>
      <species name="4-Hydroxy-L-threonine" compartment="cell" hasOnlySubstanceUnits="false" boundaryCondition="false" constant="false"/>
      <species id="Digalactosyldiacylglycerol" name="Digalactosyl-diacylglycerol" compartment="cell" hasOnlySubstanceUnits="false" boundaryCondition="false" constant="false"/>
      <species id="LGlutamine" name="L-Glutamine" compartment="cell" hasOnlySubstanceUnits="false" boundaryCondition="false" constant="false"/>
      <species id="e" name="e-" compartment="cell" hasOnlySubstanceUnits="false" boundaryCondition="false" constant="false"/>
      <species id="Pantetheine" name="Pantetheine" compartment="cell" hasOnlySubstanceUnits="false" boundaryCondition="false" constant="false"/>
      <species id="Reducedacceptor" name="Reduced-acceptor" compartment="cell" hasOnlySubstanceUnits="false" boundaryCondition="false" constant="false"/>
      <species name="2-Dehydro-3-deoxy-D-gluconate" compartment="cell" hasOnlySubstanceUnits="false" boundaryCondition="false" constant="false"/>
      <species id="Hydrogenobyrinate" name="Hydrogenobyrinate" compartment="cell" hasOnlySubstanceUnits="false" boundaryCondition="false" constant="false"/>
      <species name="5-Methyltetrahydrofolate" compartment="cell" hasOnlySubstanceUnits="false" boundaryCondition="false" constant="false"/>
      <species id="Thiamintriphosphate" name="Thiamin-triphosphate" compartment="cell" hasOnlySubstanceUnits="false" boundaryCondition="false" constant="false"/>
      <species name="3,4-Dihydroxymandelaldehyde" compartment="cell" hasOnlySubstanceUnits="false" boundaryCondition="false" constant="false"/>
      <species name="D-Gluconic-acid.ext" compartment="cell" hasOnlySubstanceUnits="false" boundaryCondition="false" constant="false"/>
      <species id="LArginyltRNAArg" name="L-Arginyl-tRNA(Arg)" compartment="cell" hasOnlySubstanceUnits="false" boundaryCondition="false" constant="false"/>
      <species id="Mannitol" name="Mannitol" compartment="cell" hasOnlySubstanceUnits="false" boundaryCondition="false" constant="false"/>
      <species name="(S)-Lactate.ext" compartment="cell" hasOnlySubstanceUnits="false" boundaryCondition="false" constant="false"/>
      <species id="Precorrin6Y" name="Precorrin-6Y" compartment="cell" hasOnlySubstanceUnits="false" boundaryCondition="false" constant="false"/>
      <species id="Derythro3Methylmalate" name="D-erythro-3-Methylmalate" compartment="cell" hasOnlySubstanceUnits="false" boundaryCondition="false" constant="false"/>
      <species id="Tetrahydrofolate" name="Tetrahydrofolate" compartment="cell" hasOnlySubstanceUnits="false" boundaryCondition="false" constant="false"/>
      <species id="alltransHexaprenyldiphosphate" name="all-trans-Hexaprenyl-diphosphate" compartment="cell" hasOnlySubstanceUnits="false" boundaryCondition="false" constant="false"/>
      <species id="Phenylpyruvate" name="Phenylpyruvate" compartment="cell" hasOnlySubstanceUnits="false" boundaryCondition="false" constant="false"/>
      <species name="2-Isopropylmaleate" compartment="cell" hasOnlySubstanceUnits="false" boundaryCondition="false" constant="false"/>
      <species id="SDihydroorotate" name="(S)-Dihydroorotate" compartment="cell" hasOnlySubstanceUnits="false" boundaryCondition="false" constant="false"/>
      <species id="DGluconicacid" name="D-Gluconic-acid" compartment="cell" hasOnlySubstanceUnits="false" boundaryCondition="false" constant="false"/>
      <species id="Butanoicacid" name="Butanoic-acid" compartment="cell" hasOnlySubstanceUnits="false" boundaryCondition="false" constant="false"/>
      <species id="DMannitol1phosphate" name="D-Mannitol-1-phosphate" compartment="cell" hasOnlySubstanceUnits="false" boundaryCondition="false" constant="false"/>
      <species id="UDPglucuronate" name="UDP-glucuronate" compartment="cell" hasOnlySubstanceUnits="false" boundaryCondition="false" constant="false"/>
      <species name="3-(Imidazol-4-yl)-2-oxopropyl-phosphate" compartment="cell" hasOnlySubstanceUnits="false" boundaryCondition="false" constant="false"/>
      <species name="2-Phospho-4-(cytidine-5'-diphospho)-2-C-methyl-D-erythritol" compartment="cell" hasOnlySubstanceUnits="false" boundaryCondition="false" constant="false"/>
      <species id="DMannose1phosphate" name="D-Mannose-1-phosphate" compartment="cell" hasOnlySubstanceUnits="false" boundaryCondition="false" constant="false"/>
      <species id="ATP" name="ATP" compartment="cell" hasOnlySubstanceUnits="false" boundaryCondition="false" constant="false"/>
      <species name="3-Hydroxypropanal" compartment="cell" hasOnlySubstanceUnits="false" boundaryCondition="false" constant="false"/>
      <species name="Hydrogenobyrinate-a,c-diamide" compartment="cell" hasOnlySubstanceUnits="false" boundaryCondition="false" constant="false"/>
      <species id="Hydroxymethylbilane" name="Hydroxymethylbilane" compartment="cell" hasOnlySubstanceUnits="false" boundaryCondition="false" constant="false"/>
      <species id="SMalate" name="(S)-Malate" compartment="cell" hasOnlySubstanceUnits="false" boundaryCondition="false" constant="false"/>
      <species name="alpha-D-Galactose-1-phosphate.ext" compartment="cell" hasOnlySubstanceUnits="false" boundaryCondition="false" constant="false"/>
      <species id="DRibose" name="D-Ribose" compartment="cell" hasOnlySubstanceUnits="false" boundaryCondition="false" constant="false"/>
      <species id="Phosphoenolpyruvate" name="Phosphoenolpyruvate" compartment="cell" hasOnlySubstanceUnits="false" boundaryCondition="false" constant="false"/>
      <species id="Precorrin6X" name="Precorrin-6X" compartment="cell" hasOnlySubstanceUnits="false" boundaryCondition="false" constant="false"/>
      <species name="(R)-2-Hydroxybutane-1,2,4-tricarboxylate" compartment="cell" hasOnlySubstanceUnits="false" boundaryCondition="false" constant="false"/>
      <species id="Sedoheptulose7phosphate" name="Sedoheptulose-7-phosphate" compartment="cell" hasOnlySubstanceUnits="false" boundaryCondition="false" constant="false"/>
      <species id="But2enoylacylcarrierprotein" name="But-2-enoyl-[acyl-carrier-protein]" compartment="cell" hasOnlySubstanceUnits="false" boundaryCondition="false" constant="false"/>
      <species id="R2Methylmalate" name="(R)-2-Methylmalate" compartment="cell" hasOnlySubstanceUnits="false" boundaryCondition="false" constant="false"/>
      <species id="ProteinN6octanoyllysine" name="Protein-N6-(octanoyl)lysine" compartment="cell" hasOnlySubstanceUnits="false" boundaryCondition="false" constant="false"/>
      <species id="DAlanine" name="D-Alanine" compartment="cell" hasOnlySubstanceUnits="false" boundaryCondition="false" constant="false"/>
      <species id="LCysteine" name="L-Cysteine" compartment="cell" hasOnlySubstanceUnits="false" boundaryCondition="false" constant="false"/>
      <species id="Methylglyoxal" name="Methylglyoxal" compartment="cell" hasOnlySubstanceUnits="false" boundaryCondition="false" constant="false"/>
      <species name="1-(2-Carboxyphenylamino)-1-deoxy-D-ribulose-5-phosphate" compartment="cell" hasOnlySubstanceUnits="false" boundaryCondition="false" constant="false"/>
      <species id="Oxaloacetate" name="Oxaloacetate" compartment="cell" hasOnlySubstanceUnits="false" boundaryCondition="false" constant="false"/>
      <species id="SMethyl5thioDribose1phosphate" name="S-Methyl-5-thio-D-ribose-1-phosphate" compartment="cell" hasOnlySubstanceUnits="false" boundaryCondition="false" constant="false"/>
      <species name="(2E)-Octadecenoyl-[acp]" compartment="cell" hasOnlySubstanceUnits="false" boundaryCondition="false" constant="false"/>
      <species id="Precorrin8X" name="Precorrin-8X" compartment="cell" hasOnlySubstanceUnits="false" boundaryCondition="false" constant="false"/>
      <species name="5'-Phosphoribosyl-N-formylglycinamide" compartment="cell" hasOnlySubstanceUnits="false" boundaryCondition="false" constant="false"/>
      <species name="CO2.ext" compartment="cell" hasOnlySubstanceUnits="false" boundaryCondition="false" constant="false"/>
      <species id="LAscorbate6phosphate" name="L-Ascorbate-6-phosphate" compartment="cell" hasOnlySubstanceUnits="false" boundaryCondition="false" constant="false"/>
      <species id="GTP" name="GTP" compartment="cell" hasOnlySubstanceUnits="false" boundaryCondition="false" constant="false"/>
      <species id="IMP" name="IMP" compartment="cell" hasOnlySubstanceUnits="false" boundaryCondition="false" constant="false"/>
      <species id="L2Amino3oxobutanoicacid" name="L-2-Amino-3-oxobutanoic-acid" compartment="cell" hasOnlySubstanceUnits="false" boundaryCondition="false" constant="false"/>
      <species id="UndecaprenyldiphosphoNacetylmuramoylNacetylglucosamineL" name="Undecaprenyl-diphospho-N-acetylmuramoyl-(N-acetylglucosamine)-L-" compartment="cell" hasOnlySubstanceUnits="false" boundaryCondition="false" constant="false"/>
      <species id="Lipoylacp" name="Lipoyl-[acp]" compartment="cell" hasOnlySubstanceUnits="false" boundaryCondition="false" constant="false"/>
      <species id="LOrnithine" name="L-Ornithine" compartment="cell" hasOnlySubstanceUnits="false" boundaryCondition="false" constant="false"/>
      <species id="Octadecanoylacylcarrierprotein" name="Octadecanoyl-[acyl-carrier-protein]" compartment="cell" hasOnlySubstanceUnits="false" boundaryCondition="false" constant="false"/>
      <species id="Triphosphate" name="Triphosphate" compartment="cell" hasOnlySubstanceUnits="false" boundaryCondition="false" constant="false"/>
      <species id="Enzymecysteine" name="[Enzyme]-cysteine" compartment="cell" hasOnlySubstanceUnits="false" boundaryCondition="false" constant="false"/>
      <species name="[GlcNAc-(1-&gt;4)-Mur2Ac(oyl-L-Ala-g-D-Glu-A2pm-D-Ala-D-Ala)]n-" compartment="cell" hasOnlySubstanceUnits="false" boundaryCondition="false" constant="false"/>
      <species id="EnzymeSsulfanylcysteine" name="[Enzyme]-S-sulfanylcysteine" compartment="cell" hasOnlySubstanceUnits="false" boundaryCondition="false" constant="false"/>
      <species name="4-Hydroxy-2-oxoglutarate" compartment="cell" hasOnlySubstanceUnits="false" boundaryCondition="false" constant="false"/>
      <species id="MalonylCoA" name="Malonyl-CoA" compartment="cell" hasOnlySubstanceUnits="false" boundaryCondition="false" constant="false"/>
      <species name="6,7-Dimethyl-8-(1-D-ribityl)lumazine" compartment="cell" hasOnlySubstanceUnits="false" boundaryCondition="false" constant="false"/>
      <species id="dATP" name="dATP" compartment="cell" hasOnlySubstanceUnits="false" boundaryCondition="false" constant="false"/>
      <species id="LCitrulline" name="L-Citrulline" compartment="cell" hasOnlySubstanceUnits="false" boundaryCondition="false" constant="false"/>
      <species name="2-Dehydro-3-deoxy-6-phospho-D-gluconate" compartment="cell" hasOnlySubstanceUnits="false" boundaryCondition="false" constant="false"/>
      <species id="H2O" name="H2O" compartment="cell" hasOnlySubstanceUnits="false" boundaryCondition="false" constant="false"/>
      <species name="Maltose.ext" compartment="cell" hasOnlySubstanceUnits="false" boundaryCondition="false" constant="false"/>
      <species name="UDP-glucuronate.ext" compartment="cell" hasOnlySubstanceUnits="false" boundaryCondition="false" constant="false"/>
      <species id="LProline" name="L-Proline" compartment="cell" hasOnlySubstanceUnits="false" boundaryCondition="false" constant="false"/>
      <species name="beta-D-Fructose-1,6-bisphosphate" compartment="cell" hasOnlySubstanceUnits="false" boundaryCondition="false" constant="false"/>
      <species id="ITP" name="ITP" compartment="cell" hasOnlySubstanceUnits="false" boundaryCondition="false" constant="false"/>
      <species id="Carbamate" name="Carbamate" compartment="cell" hasOnlySubstanceUnits="false" boundaryCondition="false" constant="false"/>
      <species name="Diphosphate.ext" compartment="cell" hasOnlySubstanceUnits="false" boundaryCondition="false" constant="false"/>
      <species id="Galactitol1phosphate" name="Galactitol-1-phosphate" compartment="cell" hasOnlySubstanceUnits="false" boundaryCondition="false" constant="false"/>
      <species name="Cellobiose.ext" compartment="cell" hasOnlySubstanceUnits="false" boundaryCondition="false" constant="false"/>
      <species name="3-Oxodecanoyl-[acp]" compartment="cell" hasOnlySubstanceUnits="false" boundaryCondition="false" constant="false"/>
      <species id="tRNAGln" name="tRNA(Gln)" compartment="cell" hasOnlySubstanceUnits="false" boundaryCondition="false" constant="false"/>
      <species id="LThreonyltRNAThr" name="L-Threonyl-tRNA(Thr)" compartment="cell" hasOnlySubstanceUnits="false" boundaryCondition="false" constant="false"/>
      <species id="DMannose" name="D-Mannose" compartment="cell" hasOnlySubstanceUnits="false" boundaryCondition="false" constant="false"/>
      <species name="2-(alpha-Hydroxyethyl)thiamine-diphosphate" compartment="cell" hasOnlySubstanceUnits="false" boundaryCondition="false" constant="false"/>
      <species id="Nicotinate" name="Nicotinate" compartment="cell" hasOnlySubstanceUnits="false" boundaryCondition="false" constant="false"/>
      <species id="LThreonine" name="L-Threonine" compartment="cell" hasOnlySubstanceUnits="false" boundaryCondition="false" constant="false"/>
      <species id="LHistidinol" name="L-Histidinol" compartment="cell" hasOnlySubstanceUnits="false" boundaryCondition="false" constant="false"/>
      <species id="LAsparaginyltRNAAsn" name="L-Asparaginyl-tRNA(Asn)" compartment="cell" hasOnlySubstanceUnits="false" boundaryCondition="false" constant="false"/>
      <species id="Malonylacylcarrierprotein" name="Malonyl-[acyl-carrier-protein]" compartment="cell" hasOnlySubstanceUnits="false" boundaryCondition="false" constant="false"/>
      <species name="1-Hydroxymethylnaphthalene" compartment="cell" hasOnlySubstanceUnits="false" boundaryCondition="false" constant="false"/>
      <species id="SMethylmalonylCoA" name="(S)-Methylmalonyl-CoA" compartment="cell" hasOnlySubstanceUnits="false" boundaryCondition="false" constant="false"/>
      <species id="Adenosylcobyrinatehexaamide" name="Adenosyl-cobyrinate-hexaamide" compartment="cell" hasOnlySubstanceUnits="false" boundaryCondition="false" constant="false"/>
      <species name="2,5-Diamino-6-(5'-triphosphoryl-3',4'-trihydroxy-2'-oxopentyl)-" compartment="cell" hasOnlySubstanceUnits="false" boundaryCondition="false" constant="false"/>
      <species name="6-Pyruvoyltetrahydropterin" compartment="cell" hasOnlySubstanceUnits="false" boundaryCondition="false" constant="false"/>
      <species id="alphaDGlucose" name="alpha-D-Glucose" compartment="cell" hasOnlySubstanceUnits="false" boundaryCondition="false" constant="false"/>
      <species id="Salicin6phosphate" name="Salicin-6-phosphate" compartment="cell" hasOnlySubstanceUnits="false" boundaryCondition="false" constant="false"/>
      <species id="Cobamidecoenzyme" name="Cobamide-coenzyme" compartment="cell" hasOnlySubstanceUnits="false" boundaryCondition="false" constant="false"/>
      <species id="LHomoserine" name="L-Homoserine" compartment="cell" hasOnlySubstanceUnits="false" boundaryCondition="false" constant="false"/>
      <species id="transTetradec2enoylacp" name="trans-Tetradec-2-enoyl-[acp]" compartment="cell" hasOnlySubstanceUnits="false" boundaryCondition="false" constant="false"/>
      <species name="3-Oxododecanoyl-[acp]" compartment="cell" hasOnlySubstanceUnits="false" boundaryCondition="false" constant="false"/>
      <species id="LAllothreonine" name="L-Allothreonine" compartment="cell" hasOnlySubstanceUnits="false" boundaryCondition="false" constant="false"/>
      <species name="UDP.ext" compartment="cell" hasOnlySubstanceUnits="false" boundaryCondition="false" constant="false"/>
      <species id="snglycero3Phosphoethanolamine" name="sn-glycero-3-Phosphoethanolamine" compartment="cell" hasOnlySubstanceUnits="false" boundaryCondition="false" constant="false"/>
      <species id="EnzymeN6lipoyllysine" name="Enzyme-N6-(lipoyl)lysine" compartment="cell" hasOnlySubstanceUnits="false" boundaryCondition="false" constant="false"/>
      <species id="DFructose" name="D-Fructose" compartment="cell" hasOnlySubstanceUnits="false" boundaryCondition="false" constant="false"/>
      <species name="3-Oxostearoyl-[acp]" compartment="cell" hasOnlySubstanceUnits="false" boundaryCondition="false" constant="false"/>
      <species id="dUDP" name="dUDP" compartment="cell" hasOnlySubstanceUnits="false" boundaryCondition="false" constant="false"/>
      <species id="NAcetylornithine" name="N-Acetylornithine" compartment="cell" hasOnlySubstanceUnits="false" boundaryCondition="false" constant="false"/>
      <species id="Ethanolamine" name="Ethanolamine" compartment="cell" hasOnlySubstanceUnits="false" boundaryCondition="false" constant="false"/>
      <species name="L-2,3-Dihydrodipicolinate" compartment="cell" hasOnlySubstanceUnits="false" boundaryCondition="false" constant="false"/>
      <species id="tRNAHis" name="tRNA(His)" compartment="cell" hasOnlySubstanceUnits="false" boundaryCondition="false" constant="false"/>
      <species id="NCarbamoylLaspartate" name="N-Carbamoyl-L-aspartate" compartment="cell" hasOnlySubstanceUnits="false" boundaryCondition="false" constant="false"/>
      <species id="Glycine" name="Glycine" compartment="cell" hasOnlySubstanceUnits="false" boundaryCondition="false" constant="false"/>
      <species name="Cellopentaose.ext" compartment="cell" hasOnlySubstanceUnits="false" boundaryCondition="false" constant="false"/>
      <species id="S2Acetolactate" name="(S)-2-Acetolactate" compartment="cell" hasOnlySubstanceUnits="false" boundaryCondition="false" constant="false"/>
      <species id="Derythro1Imidazol4ylglycerol3phosphate" name="D-erythro-1-(Imidazol-4-yl)glycerol-3-phosphate" compartment="cell" hasOnlySubstanceUnits="false" boundaryCondition="false" constant="false"/>
      <species id="PalmitoylCoA" name="Palmitoyl-CoA" compartment="cell" hasOnlySubstanceUnits="false" boundaryCondition="false" constant="false"/>
      <species name="3,4-Dihydroxy-2-butanone-4-phosphate" compartment="cell" hasOnlySubstanceUnits="false" boundaryCondition="false" constant="false"/>
      <species id="Putrescine" name="Putrescine" compartment="cell" hasOnlySubstanceUnits="false" boundaryCondition="false" constant="false"/>
      <species id="DRibulose5phosphate" name="D-Ribulose-5-phosphate" compartment="cell" hasOnlySubstanceUnits="false" boundaryCondition="false" constant="false"/>
      <species id="alphaDGlucosamine1phosphate" name="alpha-D-Glucosamine-1-phosphate" compartment="cell" hasOnlySubstanceUnits="false" boundaryCondition="false" constant="false"/>
      <species id="C01356" name="C01356" compartment="cell" hasOnlySubstanceUnits="false" boundaryCondition="false" constant="false"/>
      <species name="Cellotriose.ext" compartment="cell" hasOnlySubstanceUnits="false" boundaryCondition="false" constant="false"/>
      <species name="2-Dehydro-3-deoxy-D-arabino-heptonate-7-phosphate" compartment="cell" hasOnlySubstanceUnits="false" boundaryCondition="false" constant="false"/>
      <species id="Dihydrolipoylprotein" name="Dihydrolipoylprotein" compartment="cell" hasOnlySubstanceUnits="false" boundaryCondition="false" constant="false"/>
      <species name="5'-Phosphoribosylglycinamide" compartment="cell" hasOnlySubstanceUnits="false" boundaryCondition="false" constant="false"/>
      <species id="Cellulose" name="Cellulose" compartment="cell" hasOnlySubstanceUnits="false" boundaryCondition="false" constant="false"/>
      <species name="Cellotetraose.ext" compartment="cell" hasOnlySubstanceUnits="false" boundaryCondition="false" constant="false"/>
      <species name="3-beta-D-Galactosyl-sn-glyceroll" compartment="cell" hasOnlySubstanceUnits="false" boundaryCondition="false" constant="false"/>
      <species id="LLysyltRNA" name="L-Lysyl-tRNA" compartment="cell" hasOnlySubstanceUnits="false" boundaryCondition="false" constant="false"/>
      <species id="tRNAGlu" name="tRNA(Glu)" compartment="cell" hasOnlySubstanceUnits="false" boundaryCondition="false" constant="false"/>
      <species id="R3Hydroxydodecanoylacp" name="(R)-3-Hydroxydodecanoyl-[acp]" compartment="cell" hasOnlySubstanceUnits="false" boundaryCondition="false" constant="false"/>
      <species name="3-Phospho-D-glycerate" compartment="cell" hasOnlySubstanceUnits="false" boundaryCondition="false" constant="false"/>
      <species id="Uridine" name="Uridine" compartment="cell" hasOnlySubstanceUnits="false" boundaryCondition="false" constant="false"/>
      <species name="NADP.ext" compartment="cell" hasOnlySubstanceUnits="false" boundaryCondition="false" constant="false"/>
      <species id="Selenomethionine" name="Selenomethionine" compartment="cell" hasOnlySubstanceUnits="false" boundaryCondition="false" constant="false"/>
      <species id="DFructose1phosphate" name="D-Fructose-1-phosphate" compartment="cell" hasOnlySubstanceUnits="false" boundaryCondition="false" constant="false"/>
      <species id="S1Pyrroline5carboxylate" name="(S)-1-Pyrroline-5-carboxylate" compartment="cell" hasOnlySubstanceUnits="false" boundaryCondition="false" constant="false"/>
      <species id="DAltronate" name="D-Altronate" compartment="cell" hasOnlySubstanceUnits="false" boundaryCondition="false" constant="false"/>
      <species id="LipoylAMP" name="Lipoyl-AMP" compartment="cell" hasOnlySubstanceUnits="false" boundaryCondition="false" constant="false"/>
      <species name="3-Oxooctanoyl-[acp]" compartment="cell" hasOnlySubstanceUnits="false" boundaryCondition="false" constant="false"/>
      <species id="Sirohydrochlorin" name="Sirohydrochlorin" compartment="cell" hasOnlySubstanceUnits="false" boundaryCondition="false" constant="false"/>
      <species id="Deoxyadenosine" name="Deoxyadenosine" compartment="cell" hasOnlySubstanceUnits="false" boundaryCondition="false" constant="false"/>
      <species id="LHistidinolphosphate" name="L-Histidinol-phosphate" compartment="cell" hasOnlySubstanceUnits="false" boundaryCondition="false" constant="false"/>
      <species name="NH3.ext" compartment="cell" hasOnlySubstanceUnits="false" boundaryCondition="false" constant="false"/>
      <species name="p-Benzenediol.ext" compartment="cell" hasOnlySubstanceUnits="false" boundaryCondition="false" constant="false"/>
      <species id="S2Aceto2hydroxybutanoate" name="(S)-2-Aceto-2-hydroxybutanoate" compartment="cell" hasOnlySubstanceUnits="false" boundaryCondition="false" constant="false"/>
      <species id="LAlanyltRNA" name="L-Alanyl-tRNA" compartment="cell" hasOnlySubstanceUnits="false" boundaryCondition="false" constant="false"/>
      <species id="NFormiminoLglutamate" name="N-Formimino-L-glutamate" compartment="cell" hasOnlySubstanceUnits="false" boundaryCondition="false" constant="false"/>
      <species name="2-C-Methyl-D-erythritol-2,4-cyclodiphosphate" compartment="cell" hasOnlySubstanceUnits="false" boundaryCondition="false" constant="false"/>
      <species id="LGlutamate" name="L-Glutamate" compartment="cell" hasOnlySubstanceUnits="false" boundaryCondition="false" constant="false"/>
      <species id="H" name="H" compartment="cell" hasOnlySubstanceUnits="false" boundaryCondition="false" constant="false"/>
      <species id="FADH2" name="FADH2" compartment="cell" hasOnlySubstanceUnits="false" boundaryCondition="false" constant="false"/>
      <species id="Acylcarrierprotein" name="Acyl-carrier-protein" compartment="cell" hasOnlySubstanceUnits="false" boundaryCondition="false" constant="false"/>
      <species id="Maltose" name="Maltose" compartment="cell" hasOnlySubstanceUnits="false" boundaryCondition="false" constant="false"/>
      <species name="D-Galactose.ext" compartment="cell" hasOnlySubstanceUnits="false" boundaryCondition="false" constant="false"/>
      <species name="AMP.ext" compartment="cell" hasOnlySubstanceUnits="false" boundaryCondition="false" constant="false"/>
      <species id="NRibosylnicotinamide" name="N-Ribosylnicotinamide" compartment="cell" hasOnlySubstanceUnits="false" boundaryCondition="false" constant="false"/>
      <species id="Cyanoglycoside" name="Cyanoglycoside" compartment="cell" hasOnlySubstanceUnits="false" boundaryCondition="false" constant="false"/>
      <species name="Cob(II)yrinate-a,c-diamide" compartment="cell" hasOnlySubstanceUnits="false" boundaryCondition="false" constant="false"/>
      <species id="LCysteinyltRNACys" name="L-Cysteinyl-tRNA(Cys)" compartment="cell" hasOnlySubstanceUnits="false" boundaryCondition="false" constant="false"/>
      <species name="3-Phospho-D-glyceroyl-phosphate" compartment="cell" hasOnlySubstanceUnits="false" boundaryCondition="false" constant="false"/>
      <species id="LHomocysteine" name="L-Homocysteine" compartment="cell" hasOnlySubstanceUnits="false" boundaryCondition="false" constant="false"/>
      <species id="LLeucine" name="L-Leucine" compartment="cell" hasOnlySubstanceUnits="false" boundaryCondition="false" constant="false"/>
      <species name="alpha-D-Galactosyl-(1-&gt;3)-1D-myo-inositol" compartment="cell" hasOnlySubstanceUnits="false" boundaryCondition="false" constant="false"/>
      <species id="Stachyose" name="Stachyose" compartment="cell" hasOnlySubstanceUnits="false" boundaryCondition="false" constant="false"/>
      <species id="GlutaminyltRNA" name="Glutaminyl-tRNA" compartment="cell" hasOnlySubstanceUnits="false" boundaryCondition="false" constant="false"/>
      <species id="Deoxyinosine" name="Deoxyinosine" compartment="cell" hasOnlySubstanceUnits="false" boundaryCondition="false" constant="false"/>
      <species id="DGlyceraldehyde3phosphate" name="D-Glyceraldehyde-3-phosphate" compartment="cell" hasOnlySubstanceUnits="false" boundaryCondition="false" constant="false"/>
      <species id="NicotinateDribonucleoside" name="Nicotinate-D-ribonucleoside" compartment="cell" hasOnlySubstanceUnits="false" boundaryCondition="false" constant="false"/>
      <species id="Cobaltdihydroprecorrin6" name="Cobalt-dihydro-precorrin-6" compartment="cell" hasOnlySubstanceUnits="false" boundaryCondition="false" constant="false"/>
      <species name="1-Deoxy-D-xylulose-5-phosphate" compartment="cell" hasOnlySubstanceUnits="false" boundaryCondition="false" constant="false"/>
      <species name="D-Tagatose-1,6-bisphosphate" compartment="cell" hasOnlySubstanceUnits="false" boundaryCondition="false" constant="false"/>
      <species id="Xanthine" name="Xanthine" compartment="cell" hasOnlySubstanceUnits="false" boundaryCondition="false" constant="false"/>
      <species id="LIsoleucyltRNAIle" name="L-Isoleucyl-tRNA(Ile)" compartment="cell" hasOnlySubstanceUnits="false" boundaryCondition="false" constant="false"/>
      <species id="SAdenosylmethioninamine" name="S-Adenosylmethioninamine" compartment="cell" hasOnlySubstanceUnits="false" boundaryCondition="false" constant="false"/>
      <species id="NAcetylDglucosamine6phosphate" name="N-Acetyl-D-glucosamine-6-phosphate" compartment="cell" hasOnlySubstanceUnits="false" boundaryCondition="false" constant="false"/>
      <species name="UDP-glucose.ext" compartment="cell" hasOnlySubstanceUnits="false" boundaryCondition="false" constant="false"/>
      <species name="6-Phospho-D-gluconate" compartment="cell" hasOnlySubstanceUnits="false" boundaryCondition="false" constant="false"/>
      <species id="ProteinN6lipoyllysine" name="Protein-N6-(lipoyl)lysine" compartment="cell" hasOnlySubstanceUnits="false" boundaryCondition="false" constant="false"/>
      <species id="AcetylCoA" name="Acetyl-CoA" compartment="cell" hasOnlySubstanceUnits="false" boundaryCondition="false" constant="false"/>
      <species name="CoA.ext" compartment="cell" hasOnlySubstanceUnits="false" boundaryCondition="false" constant="false"/>
      <species id="DGlutamate" name="D-Glutamate" compartment="cell" hasOnlySubstanceUnits="false" boundaryCondition="false" constant="false"/>
      <species id="Octanoylacp" name="Octanoyl-[acp]" compartment="cell" hasOnlySubstanceUnits="false" boundaryCondition="false" constant="false"/>
      <species id="Acetylacylcarrierprotein" name="Acetyl-[acyl-carrier-protein]" compartment="cell" hasOnlySubstanceUnits="false" boundaryCondition="false" constant="false"/>
      <species name="2-Oxobutanoate" compartment="cell" hasOnlySubstanceUnits="false" boundaryCondition="false" constant="false"/>
      <species name="3-Oxohexanoyl-[acp]" compartment="cell" hasOnlySubstanceUnits="false" boundaryCondition="false" constant="false"/>
      <species id="SMethyl5thioDribulose1phosphate" name="S-Methyl-5-thio-D-ribulose-1-phosphate" compartment="cell" hasOnlySubstanceUnits="false" boundaryCondition="false" constant="false"/>
      <species id="R1Aminopropan2ol" name="(R)-1-Aminopropan-2-ol" compartment="cell" hasOnlySubstanceUnits="false" boundaryCondition="false" constant="false"/>
      <species id="NAcetylLglutamate" name="N-Acetyl-L-glutamate" compartment="cell" hasOnlySubstanceUnits="false" boundaryCondition="false" constant="false"/>
      <species id="Spermidine" name="Spermidine" compartment="cell" hasOnlySubstanceUnits="false" boundaryCondition="false" constant="false"/>
      <species id="Biotin" name="Biotin" compartment="cell" hasOnlySubstanceUnits="false" boundaryCondition="false" constant="false"/>
      <species id="DRibose5phosphate" name="D-Ribose-5-phosphate" compartment="cell" hasOnlySubstanceUnits="false" boundaryCondition="false" constant="false"/>
      <species id="betaAlanine" name="beta-Alanine" compartment="cell" hasOnlySubstanceUnits="false" boundaryCondition="false" constant="false"/>
      <species id="Ascorbate" name="Ascorbate" compartment="cell" hasOnlySubstanceUnits="false" boundaryCondition="false" constant="false"/>
      <species id="Thymidine" name="Thymidine" compartment="cell" hasOnlySubstanceUnits="false" boundaryCondition="false" constant="false"/>
      <species id="Adenine" name="Adenine" compartment="cell" hasOnlySubstanceUnits="false" boundaryCondition="false" constant="false"/>
      <species id="ProtoporphyrinogenIX" name="Protoporphyrinogen-IX" compartment="cell" hasOnlySubstanceUnits="false" boundaryCondition="false" constant="false"/>
      <species name="(2-Naphthyl)methanol" compartment="cell" hasOnlySubstanceUnits="false" boundaryCondition="false" constant="false"/>
      <species id="tRNALys" name="tRNA(Lys)" compartment="cell" hasOnlySubstanceUnits="false" boundaryCondition="false" constant="false"/>
      <species id="tRNAArg" name="tRNA(Arg)" compartment="cell" hasOnlySubstanceUnits="false" boundaryCondition="false" constant="false"/>
      <species id="Carbamoylphosphate" name="Carbamoyl-phosphate" compartment="cell" hasOnlySubstanceUnits="false" boundaryCondition="false" constant="false"/>
      <species name="Ethanol.ext" compartment="cell" hasOnlySubstanceUnits="false" boundaryCondition="false" constant="false"/>
      <species id="Guanosine" name="Guanosine" compartment="cell" hasOnlySubstanceUnits="false" boundaryCondition="false" constant="false"/>
      <species name="5-(2-Hydroxyethyl)-4-methylthiazole" compartment="cell" hasOnlySubstanceUnits="false" boundaryCondition="false" constant="false"/>
      <species id="Cellobiose" name="Cellobiose" compartment="cell" hasOnlySubstanceUnits="false" boundaryCondition="false" constant="false"/>
      <species id="LAlanine" name="L-Alanine" compartment="cell" hasOnlySubstanceUnits="false" boundaryCondition="false" constant="false"/>
      <species name="4-Amino-4-deoxychorismate" compartment="cell" hasOnlySubstanceUnits="false" boundaryCondition="false" constant="false"/>
      <species id="Adenosylcobinamidephosphate" name="Adenosyl-cobinamide-phosphate" compartment="cell" hasOnlySubstanceUnits="false" boundaryCondition="false" constant="false"/>
      <species id="Urocanate" name="Urocanate" compartment="cell" hasOnlySubstanceUnits="false" boundaryCondition="false" constant="false"/>
      <species id="NAcetylLglutamate5phosphate" name="N-Acetyl-L-glutamate-5-phosphate" compartment="cell" hasOnlySubstanceUnits="false" boundaryCondition="false" constant="false"/>
      <species name="D-Xylose.ext" compartment="cell" hasOnlySubstanceUnits="false" boundaryCondition="false" constant="false"/>
      <species id="RNA" name="RNA" compartment="cell" hasOnlySubstanceUnits="false" boundaryCondition="false" constant="false"/>
      <species name="2-Amino-4-hydroxy-6-(erythro-1,2,3-trihydroxypropyl)dihydropteridine" compartment="cell" hasOnlySubstanceUnits="false" boundaryCondition="false" constant="false"/>
      <species id="Decanoylacp" name="Decanoyl-[acp]" compartment="cell" hasOnlySubstanceUnits="false" boundaryCondition="false" constant="false"/>
      <species id="tRNATrp" name="tRNA(Trp)" compartment="cell" hasOnlySubstanceUnits="false" boundaryCondition="false" constant="false"/>
      <species id="Glyceronephosphate" name="Glycerone-phosphate" compartment="cell" hasOnlySubstanceUnits="false" boundaryCondition="false" constant="false"/>
      <species id="tRNACys" name="tRNA(Cys)" compartment="cell" hasOnlySubstanceUnits="false" boundaryCondition="false" constant="false"/>
      <species name="Deoxyribose.ext" compartment="cell" hasOnlySubstanceUnits="false" boundaryCondition="false" constant="false"/>
      <species id="Raffinose" name="Raffinose" compartment="cell" hasOnlySubstanceUnits="false" boundaryCondition="false" constant="false"/>
      <species id="dTMP" name="dTMP" compartment="cell" hasOnlySubstanceUnits="false" boundaryCondition="false" constant="false"/>
      <species name="2-C-Methyl-D-erythritol-4-phosphate" compartment="cell" hasOnlySubstanceUnits="false" boundaryCondition="false" constant="false"/>
      <species id="NADH" name="NADH" compartment="cell" hasOnlySubstanceUnits="false" boundaryCondition="false" constant="false"/>
      <species id="NRPantothenoylLcysteine" name="N-((R)-Pantothenoyl)-L-cysteine" compartment="cell" hasOnlySubstanceUnits="false" boundaryCondition="false" constant="false"/>
      <species id="UMP" name="UMP" compartment="cell" hasOnlySubstanceUnits="false" boundaryCondition="false" constant="false"/>
      <species id="C06707" name="C06707" compartment="cell" hasOnlySubstanceUnits="false" boundaryCondition="false" constant="false"/>
      <species name="Pantetheine-4'-phosphate" compartment="cell" hasOnlySubstanceUnits="false" boundaryCondition="false" constant="false"/>
      <species name="1,4-Dihydroxy-2-naphthoate" compartment="cell" hasOnlySubstanceUnits="false" boundaryCondition="false" constant="false"/>
      <species id="NADP" name="NADP" compartment="cell" hasOnlySubstanceUnits="false" boundaryCondition="false" constant="false"/>
      <species id="cis3Chloro2propene1ol" name="cis-3-Chloro-2-propene-1-ol" compartment="cell" hasOnlySubstanceUnits="false" boundaryCondition="false" constant="false"/>
      <species name="(3R)-3-Hydroxytetradecanoyl-[acyl-carrier-protein]" compartment="cell" hasOnlySubstanceUnits="false" boundaryCondition="false" constant="false"/>
      <species id="dITP" name="dITP" compartment="cell" hasOnlySubstanceUnits="false" boundaryCondition="false" constant="false"/>
      <species id="alphaRibazole" name="alpha-Ribazole" compartment="cell" hasOnlySubstanceUnits="false" boundaryCondition="false" constant="false"/>
      <species name="Adenosine-3',5'-bisphosphate" compartment="cell" hasOnlySubstanceUnits="false" boundaryCondition="false" constant="false"/>
      <species id="Citrate" name="Citrate" compartment="cell" hasOnlySubstanceUnits="false" boundaryCondition="false" constant="false"/>
      <species id="LPhenylalanine" name="L-Phenylalanine" compartment="cell" hasOnlySubstanceUnits="false" boundaryCondition="false" constant="false"/>
      <species id="NAcetylmuramicacid6phosphate" name="N-Acetylmuramic-acid-6-phosphate" compartment="cell" hasOnlySubstanceUnits="false" boundaryCondition="false" constant="false"/>
      <species name="D-Glyceraldehyde.ext" compartment="cell" hasOnlySubstanceUnits="false" boundaryCondition="false" constant="false"/>
      <species id="Glycerol" name="Glycerol" compartment="cell" hasOnlySubstanceUnits="false" boundaryCondition="false" constant="false"/>
      <species id="N5PhosphoDribosylanthranilate" name="N-(5-Phospho-D-ribosyl)anthranilate" compartment="cell" hasOnlySubstanceUnits="false" boundaryCondition="false" constant="false"/>
      <species id="Deoxyuridine" name="Deoxyuridine" compartment="cell" hasOnlySubstanceUnits="false" boundaryCondition="false" constant="false"/>
      <species id="Uracil" name="Uracil" compartment="cell" hasOnlySubstanceUnits="false" boundaryCondition="false" constant="false"/>
      <species name="5'-Deoxyadenosine" compartment="cell" hasOnlySubstanceUnits="false" boundaryCondition="false" constant="false"/>
      <species id="RPantoate" name="(R)-Pantoate" compartment="cell" hasOnlySubstanceUnits="false" boundaryCondition="false" constant="false"/>
      <species name="D-Glucose.ext" compartment="cell" hasOnlySubstanceUnits="false" boundaryCondition="false" constant="false"/>
      <species id="Shikimate" name="Shikimate" compartment="cell" hasOnlySubstanceUnits="false" boundaryCondition="false" constant="false"/>
      <species name="2-Oxoglutarate" compartment="cell" hasOnlySubstanceUnits="false" boundaryCondition="false" constant="false"/>
      <species id="DErythrose4phosphate" name="D-Erythrose-4-phosphate" compartment="cell" hasOnlySubstanceUnits="false" boundaryCondition="false" constant="false"/>
      <species name="2-Phospho-D-glycerate" compartment="cell" hasOnlySubstanceUnits="false" boundaryCondition="false" constant="false"/>
      <species name="(R)-4'-Phosphopantothenoyl-L-cysteine" compartment="cell" hasOnlySubstanceUnits="false" boundaryCondition="false" constant="false"/>
      <species id="Apoacylcarrierprotein" name="Apo-[acyl-carrier-protein]" compartment="cell" hasOnlySubstanceUnits="false" boundaryCondition="false" constant="false"/>
      <species id="CO2" name="CO2" compartment="cell" hasOnlySubstanceUnits="false" boundaryCondition="false" constant="false"/>
      <species name="1,2-Diacyl-sn-glycerol" compartment="cell" hasOnlySubstanceUnits="false" boundaryCondition="false" constant="false"/>
      <species name="5,10-Methenyltetrahydrofolate" compartment="cell" hasOnlySubstanceUnits="false" boundaryCondition="false" constant="false"/>
      <species id="SelenomethionyltRNAMet" name="Selenomethionyl-tRNA(Met)" compartment="cell" hasOnlySubstanceUnits="false" boundaryCondition="false" constant="false"/>
      <species id="LMethionine" name="L-Methionine" compartment="cell" hasOnlySubstanceUnits="false" boundaryCondition="false" constant="false"/>
      <species id="tRNASec" name="tRNA(Sec)" compartment="cell" hasOnlySubstanceUnits="false" boundaryCondition="false" constant="false"/>
      <species id="trans3Chloro2propene1ol" name="trans-3-Chloro-2-propene-1-ol" compartment="cell" hasOnlySubstanceUnits="false" boundaryCondition="false" constant="false"/>
      <species id="GDPmannose" name="GDP-mannose" compartment="cell" hasOnlySubstanceUnits="false" boundaryCondition="false" constant="false"/>
      <species id="CDP" name="CDP" compartment="cell" hasOnlySubstanceUnits="false" boundaryCondition="false" constant="false"/>
      <species id="Dihydropteroate" name="Dihydropteroate" compartment="cell" hasOnlySubstanceUnits="false" boundaryCondition="false" constant="false"/>
      <species id="C00182" name="C00182" compartment="cell" hasOnlySubstanceUnits="false" boundaryCondition="false" constant="false"/>
      <species id="Hypoxanthine" name="Hypoxanthine" compartment="cell" hasOnlySubstanceUnits="false" boundaryCondition="false" constant="false"/>
      <species name="(3R)-3-Hydroxybutanoyl-[acyl-carrier-protein]" compartment="cell" hasOnlySubstanceUnits="false" boundaryCondition="false" constant="false"/>
      <species id="CobaltfactorIII" name="Cobalt-factor-III" compartment="cell" hasOnlySubstanceUnits="false" boundaryCondition="false" constant="false"/>
      <species id="snGlycerol3phosphate" name="sn-Glycerol-3-phosphate" compartment="cell" hasOnlySubstanceUnits="false" boundaryCondition="false" constant="false"/>
      <species id="Aldehyde" name="Aldehyde" compartment="cell" hasOnlySubstanceUnits="false" boundaryCondition="false" constant="false"/>
      <species name="2-Amino-7,8-dihydro-4-hydroxy-6-(diphosphooxymethyl)pteridine" compartment="cell" hasOnlySubstanceUnits="false" boundaryCondition="false" constant="false"/>
      <species id="dCMP" name="dCMP" compartment="cell" hasOnlySubstanceUnits="false" boundaryCondition="false" constant="false"/>
      <species id="Hexadecanoylacp" name="Hexadecanoyl-[acp]" compartment="cell" hasOnlySubstanceUnits="false" boundaryCondition="false" constant="false"/>
      <species id="Chorismate" name="Chorismate" compartment="cell" hasOnlySubstanceUnits="false" boundaryCondition="false" constant="false"/>
      <species id="LAsparagine" name="L-Asparagine" compartment="cell" hasOnlySubstanceUnits="false" boundaryCondition="false" constant="false"/>
      <species id="RMethylmalonylCoA" name="(R)-Methylmalonyl-CoA" compartment="cell" hasOnlySubstanceUnits="false" boundaryCondition="false" constant="false"/>
      <species name="D-Glucono-1,5-lactone" compartment="cell" hasOnlySubstanceUnits="false" boundaryCondition="false" constant="false"/>
      <species id="Salicin" name="Salicin" compartment="cell" hasOnlySubstanceUnits="false" boundaryCondition="false" constant="false"/>
      <species id="UDPMurAcoylLAlaDgammaGluLLysDAlaDAla" name="UDPMurAc(oyl-L-Ala-D-gamma-Glu-L-Lys-D-Ala-D-Ala)" compartment="cell" hasOnlySubstanceUnits="false" boundaryCondition="false" constant="false"/>
      <species id="dGMP" name="dGMP" compartment="cell" hasOnlySubstanceUnits="false" boundaryCondition="false" constant="false"/>
      <species id="LCysteate" name="L-Cysteate" compartment="cell" hasOnlySubstanceUnits="false" boundaryCondition="false" constant="false"/>
      <species id="PhosphoribosylAMP" name="Phosphoribosyl-AMP" compartment="cell" hasOnlySubstanceUnits="false" boundaryCondition="false" constant="false"/>
      <species id="Ethanol" name="Ethanol" compartment="cell" hasOnlySubstanceUnits="false" boundaryCondition="false" constant="false"/>
      <species id="Isopentenyldiphosphate" name="Isopentenyl-diphosphate" compartment="cell" hasOnlySubstanceUnits="false" boundaryCondition="false" constant="false"/>
      <species id="cis3Chloroallylaldehyde" name="cis-3-Chloroallyl-aldehyde" compartment="cell" hasOnlySubstanceUnits="false" boundaryCondition="false" constant="false"/>
      <species name="4-Aminobutanal" compartment="cell" hasOnlySubstanceUnits="false" boundaryCondition="false" constant="false"/>
      <species id="FAD" name="FAD" compartment="cell" hasOnlySubstanceUnits="false" boundaryCondition="false" constant="false"/>
      <species id="Oxygen" name="Oxygen" compartment="cell" hasOnlySubstanceUnits="false" boundaryCondition="false" constant="false"/>
      <species id="Phosphatidylglycerophosphate" name="Phosphatidylglycerophosphate" compartment="cell" hasOnlySubstanceUnits="false" boundaryCondition="false" constant="false"/>
      <species id="Phosphatidate" name="Phosphatidate" compartment="cell" hasOnlySubstanceUnits="false" boundaryCondition="false" constant="false"/>
      <species id="Cadaverine" name="Cadaverine" compartment="cell" hasOnlySubstanceUnits="false" boundaryCondition="false" constant="false"/>
      <species id="UTP" name="UTP" compartment="cell" hasOnlySubstanceUnits="false" boundaryCondition="false" constant="false"/>
      <species name="2,3-Dihydroxy-3-methylbutanoate" compartment="cell" hasOnlySubstanceUnits="false" boundaryCondition="false" constant="false"/>
      <species name="UTP.ext" compartment="cell" hasOnlySubstanceUnits="false" boundaryCondition="false" constant="false"/>
      <species id="UDPNacetylmuramoylLalanylDglutamate" name="UDP-N-acetylmuramoyl-L-alanyl-D-glutamate" compartment="cell" hasOnlySubstanceUnits="false" boundaryCondition="false" constant="false"/>
      <species id="Cobinamide" name="Cobinamide" compartment="cell" hasOnlySubstanceUnits="false" boundaryCondition="false" constant="false"/>
      <species id="NSuccinyl2Lamino6oxoheptanedioate" name="N-Succinyl-2-L-amino-6-oxoheptanedioate" compartment="cell" hasOnlySubstanceUnits="false" boundaryCondition="false" constant="false"/>
      <species name="3-Sulfinylpyruvate" compartment="cell" hasOnlySubstanceUnits="false" boundaryCondition="false" constant="false"/>
      <species id="CoA" name="CoA" compartment="cell" hasOnlySubstanceUnits="false" boundaryCondition="false" constant="false"/>
      <species id="tRNAPhe" name="tRNA(Phe)" compartment="cell" hasOnlySubstanceUnits="false" boundaryCondition="false" constant="false"/>
      <species name="5-Amino-6-(5'-phosphoribosylamino)uracil" compartment="cell" hasOnlySubstanceUnits="false" boundaryCondition="false" constant="false"/>
      <species name="4-Phospho-L-aspartate" compartment="cell" hasOnlySubstanceUnits="false" boundaryCondition="false" constant="false"/>
      <species id="betaDGlucose6phosphate" name="beta-D-Glucose-6-phosphate" compartment="cell" hasOnlySubstanceUnits="false" boundaryCondition="false" constant="false"/>
      <species id="LHistidyltRNAHis" name="L-Histidyl-tRNA(His)" compartment="cell" hasOnlySubstanceUnits="false" boundaryCondition="false" constant="false"/>
      <species id="Cellopentaose" name="Cellopentaose" compartment="cell" hasOnlySubstanceUnits="false" boundaryCondition="false" constant="false"/>
      <species id="LFuculose1phosphate" name="L-Fuculose-1-phosphate" compartment="cell" hasOnlySubstanceUnits="false" boundaryCondition="false" constant="false"/>
      <species name="(3R)-beta-Leucine" compartment="cell" hasOnlySubstanceUnits="false" boundaryCondition="false" constant="false"/>
      <species id="Thiaminmonophosphate" name="Thiamin-monophosphate" compartment="cell" hasOnlySubstanceUnits="false" boundaryCondition="false" constant="false"/>
      <species id="NAD" name="NAD" compartment="cell" hasOnlySubstanceUnits="false" boundaryCondition="false" constant="false"/>
      <species id="Lerythro4Hydroxyglutamate" name="L-erythro-4-Hydroxyglutamate" compartment="cell" hasOnlySubstanceUnits="false" boundaryCondition="false" constant="false"/>
      <species name="1-(5-Phospho-D-ribosyl)-5-amino-4-imidazolecarboxylate" compartment="cell" hasOnlySubstanceUnits="false" boundaryCondition="false" constant="false"/>
      <species id="LHistidinal" name="L-Histidinal" compartment="cell" hasOnlySubstanceUnits="false" boundaryCondition="false" constant="false"/>
      <species id="D1Aminopropan2olOphosphate" name="D-1-Aminopropan-2-ol-O-phosphate" compartment="cell" hasOnlySubstanceUnits="false" boundaryCondition="false" constant="false"/>
      <species name="2-Methyl-4-amino-5-hydroxymethylpyrimidine-diphosphate" compartment="cell" hasOnlySubstanceUnits="false" boundaryCondition="false" constant="false"/>
      <species name="Protein-histidine.ext" compartment="cell" hasOnlySubstanceUnits="false" boundaryCondition="false" constant="false"/>
      <species id="Cyanohydrin" name="Cyanohydrin" compartment="cell" hasOnlySubstanceUnits="false" boundaryCondition="false" constant="false"/>
      <species id="SeAdenosylselenomethionine" name="Se-Adenosylselenomethionine" compartment="cell" hasOnlySubstanceUnits="false" boundaryCondition="false" constant="false"/>
      <species id="Oxalosuccinate" name="Oxalosuccinate" compartment="cell" hasOnlySubstanceUnits="false" boundaryCondition="false" constant="false"/>
      <species id="dCTP" name="dCTP" compartment="cell" hasOnlySubstanceUnits="false" boundaryCondition="false" constant="false"/>
      <species id="TetrahydrofolylGlun" name="Tetrahydrofolyl-[Glu](n)" compartment="cell" hasOnlySubstanceUnits="false" boundaryCondition="false" constant="false"/>
      <species id="Dihydrolipoyllysineresidueacetyltransferase" name="[Dihydrolipoyllysine-residue-acetyltransferase]" compartment="cell" hasOnlySubstanceUnits="false" boundaryCondition="false" constant="false"/>
      <species id="tRNAIle" name="tRNA(Ile)" compartment="cell" hasOnlySubstanceUnits="false" boundaryCondition="false" constant="false"/>
      <species name="(2R,3S)-3-Isopropylmalate" compartment="cell" hasOnlySubstanceUnits="false" boundaryCondition="false" constant="false"/>
      <species id="tRNAThr" name="tRNA(Thr)" compartment="cell" hasOnlySubstanceUnits="false" boundaryCondition="false" constant="false"/>
      <species id="Cobaltprecorrin3" name="Cobalt-precorrin-3" compartment="cell" hasOnlySubstanceUnits="false" boundaryCondition="false" constant="false"/>
      <species id="Acetaldehyde" name="Acetaldehyde" compartment="cell" hasOnlySubstanceUnits="false" boundaryCondition="false" constant="false"/>
      <species name="alpha,alpha'-Trehalose-6-phosphate" compartment="cell" hasOnlySubstanceUnits="false" boundaryCondition="false" constant="false"/>
      <species id="transDodec2enoylacp" name="trans-Dodec-2-enoyl-[acp]" compartment="cell" hasOnlySubstanceUnits="false" boundaryCondition="false" constant="false"/>
      <species name="1-(5'-Phosphoribosyl)-5-formamido-4-imidazolecarboxamide" compartment="cell" hasOnlySubstanceUnits="false" boundaryCondition="false" constant="false"/>
      <species id="C00017" name="C00017" compartment="cell" hasOnlySubstanceUnits="false" boundaryCondition="false" constant="false"/>
      <species name="3-Dehydroquinate" compartment="cell" hasOnlySubstanceUnits="false" boundaryCondition="false" constant="false"/>
      <species name="2-Dehydropantoate" compartment="cell" hasOnlySubstanceUnits="false" boundaryCondition="false" constant="false"/>
      <species id="betaDGlucose" name="beta-D-Glucose" compartment="cell" hasOnlySubstanceUnits="false" boundaryCondition="false" constant="false"/>
      <species id="Riboflavin" name="Riboflavin" compartment="cell" hasOnlySubstanceUnits="false" boundaryCondition="false" constant="false"/>
      <species id="LLeucyltRNA" name="L-Leucyl-tRNA" compartment="cell" hasOnlySubstanceUnits="false" boundaryCondition="false" constant="false"/>
      <species id="Sucrose" name="Sucrose" compartment="cell" hasOnlySubstanceUnits="false" boundaryCondition="false" constant="false"/>
      <species id="Adenosine" name="Adenosine" compartment="cell" hasOnlySubstanceUnits="false" boundaryCondition="false" constant="false"/>
      <species id="Apoprotein" name="Apoprotein" compartment="cell" hasOnlySubstanceUnits="false" boundaryCondition="false" constant="false"/>
      <species id="dGDP" name="dGDP" compartment="cell" hasOnlySubstanceUnits="false" boundaryCondition="false" constant="false"/>
      <species name="5-Formyltetrahydrofolate" compartment="cell" hasOnlySubstanceUnits="false" boundaryCondition="false" constant="false"/>
      <species id="betaKetoisocaproate" name="beta-Ketoisocaproate" compartment="cell" hasOnlySubstanceUnits="false" boundaryCondition="false" constant="false"/>
      <species id="Glycerone" name="Glycerone" compartment="cell" hasOnlySubstanceUnits="false" boundaryCondition="false" constant="false"/>
      <species name="D-Ribose.ext" compartment="cell" hasOnlySubstanceUnits="false" boundaryCondition="false" constant="false"/>
      <species id="Dimethylallyldiphosphate" name="Dimethylallyl-diphosphate" compartment="cell" hasOnlySubstanceUnits="false" boundaryCondition="false" constant="false"/>
      <species id="LSeryltRNASec" name="L-Seryl-tRNA(Sec)" compartment="cell" hasOnlySubstanceUnits="false" boundaryCondition="false" constant="false"/>
      <species id="OAcetylLserine" name="O-Acetyl-L-serine" compartment="cell" hasOnlySubstanceUnits="false" boundaryCondition="false" constant="false"/>
      <species name="2-Deoxy-D-ribose-1-phosphate.ext" compartment="cell" hasOnlySubstanceUnits="false" boundaryCondition="false" constant="false"/>
      <species id="dIDP" name="dIDP" compartment="cell" hasOnlySubstanceUnits="false" boundaryCondition="false" constant="false"/>
      <species name="Salicyl-alcohol.ext" compartment="cell" hasOnlySubstanceUnits="false" boundaryCondition="false" constant="false"/>
      <species name="2-Amino-4-hydroxy-6-hydroxymethyl-7,8-dihydropteridine" compartment="cell" hasOnlySubstanceUnits="false" boundaryCondition="false" constant="false"/>
      <species id="pBenzenediol" name="p-Benzenediol" compartment="cell" hasOnlySubstanceUnits="false" boundaryCondition="false" constant="false"/>
      <species id="dAMP" name="dAMP" compartment="cell" hasOnlySubstanceUnits="false" boundaryCondition="false" constant="false"/>
      <species id="Arbutin6phosphate" name="Arbutin-6-phosphate" compartment="cell" hasOnlySubstanceUnits="false" boundaryCondition="false" constant="false"/>
      <species id="OPhosphoLhomoserine" name="O-Phospho-L-homoserine" compartment="cell" hasOnlySubstanceUnits="false" boundaryCondition="false" constant="false"/>
      <species name="Xanthosine-5'-phosphate" compartment="cell" hasOnlySubstanceUnits="false" boundaryCondition="false" constant="false"/>
      <species id="DMannose6phosphate" name="D-Mannose-6-phosphate" compartment="cell" hasOnlySubstanceUnits="false" boundaryCondition="false" constant="false"/>
      <species id="Choline" name="Choline" compartment="cell" hasOnlySubstanceUnits="false" boundaryCondition="false" constant="false"/>
      <species name="5-Amino-6-(5'-phosphoribitylamino)uracil" compartment="cell" hasOnlySubstanceUnits="false" boundaryCondition="false" constant="false"/>
      <species id="ROH" name="ROH" compartment="cell" hasOnlySubstanceUnits="false" boundaryCondition="false" constant="false"/>
      <species name="(3R)-3-Hydroxypalmitoyl-[acyl-carrier-protein]" compartment="cell" hasOnlySubstanceUnits="false" boundaryCondition="false" constant="false"/>
      <species name="N6-(1,2-Dicarboxyethyl)-AMP" compartment="cell" hasOnlySubstanceUnits="false" boundaryCondition="false" constant="false"/>
      <species id="GlycyltRNAGly" name="Glycyl-tRNA(Gly)" compartment="cell" hasOnlySubstanceUnits="false" boundaryCondition="false" constant="false"/>
      <species id="Cytidine" name="Cytidine" compartment="cell" hasOnlySubstanceUnits="false" boundaryCondition="false" constant="false"/>
      <species id="TetrahydrofolylGlu2" name="Tetrahydrofolyl-[Glu](2)" compartment="cell" hasOnlySubstanceUnits="false" boundaryCondition="false" constant="false"/>
      <species id="Cellotriose" name="Cellotriose" compartment="cell" hasOnlySubstanceUnits="false" boundaryCondition="false" constant="false"/>
      <species id="Succinatesemialdehyde" name="Succinate-semialdehyde" compartment="cell" hasOnlySubstanceUnits="false" boundaryCondition="false" constant="false"/>
      <species id="AMP" name="AMP" compartment="cell" hasOnlySubstanceUnits="false" boundaryCondition="false" constant="false"/>
      <species id="Galactitol" name="Galactitol" compartment="cell" hasOnlySubstanceUnits="false" boundaryCondition="false" constant="false"/>
      <species id="ADPribose" name="ADP-ribose" compartment="cell" hasOnlySubstanceUnits="false" boundaryCondition="false" constant="false"/>
      <species id="Cobyrinate" name="Cobyrinate" compartment="cell" hasOnlySubstanceUnits="false" boundaryCondition="false" constant="false"/>
      <species name="2-Hydroxybutanoic-acid" compartment="cell" hasOnlySubstanceUnits="false" boundaryCondition="false" constant="false"/>
      <species id="S4Amino5oxopentanoate" name="(S)-4-Amino-5-oxopentanoate" compartment="cell" hasOnlySubstanceUnits="false" boundaryCondition="false" constant="false"/>
      <species id="DGlucose" name="D-Glucose" compartment="cell" hasOnlySubstanceUnits="false" boundaryCondition="false" constant="false"/>
      <species id="Mercaptopyruvate" name="Mercaptopyruvate" compartment="cell" hasOnlySubstanceUnits="false" boundaryCondition="false" constant="false"/>
      <species id="Primaryalcohol" name="Primary-alcohol" compartment="cell" hasOnlySubstanceUnits="false" boundaryCondition="false" constant="false"/>
      <species name="1-Naphthaldehyde" compartment="cell" hasOnlySubstanceUnits="false" boundaryCondition="false" constant="false"/>
      <species name="(3R)-3-Hydroxyoctanoyl-[acyl-carrier-protein]" compartment="cell" hasOnlySubstanceUnits="false" boundaryCondition="false" constant="false"/>
      <species id="Reducedferredoxin" name="Reduced-ferredoxin" compartment="cell" hasOnlySubstanceUnits="false" boundaryCondition="false" constant="false"/>
      <species name="2-Phytyl-1,4-naphthoquinone" compartment="cell" hasOnlySubstanceUnits="false" boundaryCondition="false" constant="false"/>
      <species id="AcylCoA" name="Acyl-CoA" compartment="cell" hasOnlySubstanceUnits="false" boundaryCondition="false" constant="false"/>
      <species id="DAlanylDalanine" name="D-Alanyl-D-alanine" compartment="cell" hasOnlySubstanceUnits="false" boundaryCondition="false" constant="false"/>
      <species name="2-Demethylmenaquinone" compartment="cell" hasOnlySubstanceUnits="false" boundaryCondition="false" constant="false"/>
      <species name="UMP.ext" compartment="cell" hasOnlySubstanceUnits="false" boundaryCondition="false" constant="false"/>
      <species id="D4Hydroxy2oxoglutarate" name="D-4-Hydroxy-2-oxoglutarate" compartment="cell" hasOnlySubstanceUnits="false" boundaryCondition="false" constant="false"/>
      <species id="Deoxyguanosine" name="Deoxyguanosine" compartment="cell" hasOnlySubstanceUnits="false" boundaryCondition="false" constant="false"/>
      <species id="UDPNacetylmuramoylLalanine" name="UDP-N-acetylmuramoyl-L-alanine" compartment="cell" hasOnlySubstanceUnits="false" boundaryCondition="false" constant="false"/>
      <species id="UDPNacetylmuramoylLalanylDglutamyl6carboxyLlysylDalanyl" name="UDP-N-acetylmuramoyl-L-alanyl-D-glutamyl-6-carboxy-L-lysyl-D-alanyl-" compartment="cell" hasOnlySubstanceUnits="false" boundaryCondition="false" constant="false"/>
      <species name="1-(5'-Phosphoribosyl)-5-amino-4-imidazolecarboxamide" compartment="cell" hasOnlySubstanceUnits="false" boundaryCondition="false" constant="false"/>
      <species name="3-Phosphonooxypyruvate" compartment="cell" hasOnlySubstanceUnits="false" boundaryCondition="false" constant="false"/>
      <species id="tRNAAsp" name="tRNA(Asp)" compartment="cell" hasOnlySubstanceUnits="false" boundaryCondition="false" constant="false"/>
      <species name="4-Aminobenzoate" compartment="cell" hasOnlySubstanceUnits="false" boundaryCondition="false" constant="false"/>
      <species id="Diphosphate" name="Diphosphate" compartment="cell" hasOnlySubstanceUnits="false" boundaryCondition="false" constant="false"/>
      <species id="Cobaltprecorrin5B" name="Cobalt-precorrin-5B" compartment="cell" hasOnlySubstanceUnits="false" boundaryCondition="false" constant="false"/>
      <species id="Cobaltprecorrin5A" name="Cobalt-precorrin-5A" compartment="cell" hasOnlySubstanceUnits="false" boundaryCondition="false" constant="false"/>
      <species name="2-Acetolactate" compartment="cell" hasOnlySubstanceUnits="false" boundaryCondition="false" constant="false"/>
      <species name="GDP.ext" compartment="cell" hasOnlySubstanceUnits="false" boundaryCondition="false" constant="false"/>
      <species id="IDP" name="IDP" compartment="cell" hasOnlySubstanceUnits="false" boundaryCondition="false" constant="false"/>
      <species id="Aminoimidazoleribotide" name="Aminoimidazole-ribotide" compartment="cell" hasOnlySubstanceUnits="false" boundaryCondition="false" constant="false"/>
      <species name="5-Amino-4-imidazolecarboxyamide" compartment="cell" hasOnlySubstanceUnits="false" boundaryCondition="false" constant="false"/>
      <species id="transDec2enoylacp" name="trans-Dec-2-enoyl-[acp]" compartment="cell" hasOnlySubstanceUnits="false" boundaryCondition="false" constant="false"/>
      <species id="LIsoleucine" name="L-Isoleucine" compartment="cell" hasOnlySubstanceUnits="false" boundaryCondition="false" constant="false"/>
      <species name="5'-Methylthioadenosine" compartment="cell" hasOnlySubstanceUnits="false" boundaryCondition="false" constant="false"/>
      <species id="Precorrin5" name="Precorrin-5" compartment="cell" hasOnlySubstanceUnits="false" boundaryCondition="false" constant="false"/>
      <species id="SAdenosylLhomocysteine" name="S-Adenosyl-L-homocysteine" compartment="cell" hasOnlySubstanceUnits="false" boundaryCondition="false" constant="false"/>
      <species id="Precorrin2" name="Precorrin-2" compartment="cell" hasOnlySubstanceUnits="false" boundaryCondition="false" constant="false"/>
      <species id="Thioredoxindisulfide" name="Thioredoxin-disulfide" compartment="cell" hasOnlySubstanceUnits="false" boundaryCondition="false" constant="false"/>
      <species id="Lipoylprotein" name="Lipoylprotein" compartment="cell" hasOnlySubstanceUnits="false" boundaryCondition="false" constant="false"/>
      <species id="Cellotetraose" name="Cellotetraose" compartment="cell" hasOnlySubstanceUnits="false" boundaryCondition="false" constant="false"/>
      <species id="LHistidine" name="L-Histidine" compartment="cell" hasOnlySubstanceUnits="false" boundaryCondition="false" constant="false"/>
      <species id="Isocitrate" name="Isocitrate" compartment="cell" hasOnlySubstanceUnits="false" boundaryCondition="false" constant="false"/>
      <species id="tRNAMet" name="tRNA(Met)" compartment="cell" hasOnlySubstanceUnits="false" boundaryCondition="false" constant="false"/>
      <species name="N-(5'-Phospho-D-1'-ribulosylformimino)-5-amino-1-(5''-phospho-D-" compartment="cell" hasOnlySubstanceUnits="false" boundaryCondition="false" constant="false"/>
      <species name="Tetrahydrofolate.ext" compartment="cell" hasOnlySubstanceUnits="false" boundaryCondition="false" constant="false"/>
      <species id="Propanoate" name="Propanoate" compartment="cell" hasOnlySubstanceUnits="false" boundaryCondition="false" constant="false"/>
      <species name="(R)-2,3-Dihydroxy-3-methylbutanoate" compartment="cell" hasOnlySubstanceUnits="false" boundaryCondition="false" constant="false"/>
      <species id="Formate" name="Formate" compartment="cell" hasOnlySubstanceUnits="false" boundaryCondition="false" constant="false"/>
      <species id="Cobaltsirohydrochlorin" name="Cobalt-sirohydrochlorin" compartment="cell" hasOnlySubstanceUnits="false" boundaryCondition="false" constant="false"/>
      <species id="DNA" name="DNA" compartment="cell" hasOnlySubstanceUnits="false" boundaryCondition="false" constant="false"/>
      <species id="ADP" name="ADP" compartment="cell" hasOnlySubstanceUnits="false" boundaryCondition="false" constant="false"/>
      <species id="SAdenosylLmethionine" name="S-Adenosyl-L-methionine" compartment="cell" hasOnlySubstanceUnits="false" boundaryCondition="false" constant="false"/>
      <species id="transHex2enoylacp" name="trans-Hex-2-enoyl-[acp]" compartment="cell" hasOnlySubstanceUnits="false" boundaryCondition="false" constant="false"/>
      <species id="Fe2" name="Fe2" compartment="cell" hasOnlySubstanceUnits="false" boundaryCondition="false" constant="false"/>
      <species id="Fe3" name="Fe3" compartment="cell" hasOnlySubstanceUnits="false" boundaryCondition="false" constant="false"/>
      <species name="trans,trans-Farnesyl-diphosphate" compartment="cell" hasOnlySubstanceUnits="false" boundaryCondition="false" constant="false"/>
      <species name="4-Amino-5-hydroxymethyl-2-methylpyrimidine" compartment="cell" hasOnlySubstanceUnits="false" boundaryCondition="false" constant="false"/>
      <species id="GMP" name="GMP" compartment="cell" hasOnlySubstanceUnits="false" boundaryCondition="false" constant="false"/>
      <species name="5-Phospho-alpha-D-ribose-1-diphosphate" compartment="cell" hasOnlySubstanceUnits="false" boundaryCondition="false" constant="false"/>
      <species id="dADP" name="dADP" compartment="cell" hasOnlySubstanceUnits="false" boundaryCondition="false" constant="false"/>
      <species name="Mannitol.ext" compartment="cell" hasOnlySubstanceUnits="false" boundaryCondition="false" constant="false"/>
      <species id="GDP" name="GDP" compartment="cell" hasOnlySubstanceUnits="false" boundaryCondition="false" constant="false"/>
      <species id="S3Methyl2oxopentanoicacid" name="(S)-3-Methyl-2-oxopentanoic-acid" compartment="cell" hasOnlySubstanceUnits="false" boundaryCondition="false" constant="false"/>
      <species id="LTryptophanyltRNATrp" name="L-Tryptophanyl-tRNA(Trp)" compartment="cell" hasOnlySubstanceUnits="false" boundaryCondition="false" constant="false"/>
      <species id="dUMP" name="dUMP" compartment="cell" hasOnlySubstanceUnits="false" boundaryCondition="false" constant="false"/>
      <species id="Dethiobiotin" name="Dethiobiotin" compartment="cell" hasOnlySubstanceUnits="false" boundaryCondition="false" constant="false"/>
      <species name="NADH.ext" compartment="cell" hasOnlySubstanceUnits="false" boundaryCondition="false" constant="false"/>
      <species id="HCO3" name="HCO3-" compartment="cell" hasOnlySubstanceUnits="false" boundaryCondition="false" constant="false"/>
      <species id="DGlucoside" name="D-Glucoside" compartment="cell" hasOnlySubstanceUnits="false" boundaryCondition="false" constant="false"/>
      <species name="3-Sulfopyruvate" compartment="cell" hasOnlySubstanceUnits="false" boundaryCondition="false" constant="false"/>
      <species id="AdenosineGDPcobinamide" name="Adenosine-GDP-cobinamide" compartment="cell" hasOnlySubstanceUnits="false" boundaryCondition="false" constant="false"/>
      <species id="Orthophosphate" name="Orthophosphate" compartment="cell" hasOnlySubstanceUnits="false" boundaryCondition="false" constant="false"/>
      <species id="myoInositol" name="myo-Inositol" compartment="cell" hasOnlySubstanceUnits="false" boundaryCondition="false" constant="false"/>
      <species id="alphaDGalactose1phosphate" name="alpha-D-Galactose-1-phosphate" compartment="cell" hasOnlySubstanceUnits="false" boundaryCondition="false" constant="false"/>
      <species name="meso-2,6-Diaminoheptanedioate" compartment="cell" hasOnlySubstanceUnits="false" boundaryCondition="false" constant="false"/>
      <species name="2-Polyprenyl-6-hydroxyphenol" compartment="cell" hasOnlySubstanceUnits="false" boundaryCondition="false" constant="false"/>
      <species id="NMethylhydantoin" name="N-Methylhydantoin" compartment="cell" hasOnlySubstanceUnits="false" boundaryCondition="false" constant="false"/>
      <species id="DGlycerate" name="D-Glycerate" compartment="cell" hasOnlySubstanceUnits="false" boundaryCondition="false" constant="false"/>
      <species name="(R)-2,3-Dihydroxy-3-methylpentanoate" compartment="cell" hasOnlySubstanceUnits="false" boundaryCondition="false" constant="false"/>
      <species name="2,4,6/3,5-Pentahydroxycyclohexanone" compartment="cell" hasOnlySubstanceUnits="false" boundaryCondition="false" constant="false"/>
      <species id="LGlutamyl5phosphate" name="L-Glutamyl-5-phosphate" compartment="cell" hasOnlySubstanceUnits="false" boundaryCondition="false" constant="false"/>
      <species id="Glyoxylate" name="Glyoxylate" compartment="cell" hasOnlySubstanceUnits="false" boundaryCondition="false" constant="false"/>
      <species name="Protein-N(pi)-phospho-L-histidine.ext" compartment="cell" hasOnlySubstanceUnits="false" boundaryCondition="false" constant="false"/>
      <species id="tRNAPro" name="tRNA(Pro)" compartment="cell" hasOnlySubstanceUnits="false" boundaryCondition="false" constant="false"/>
      <species id="Dodecanoylacylcarrierprotein" name="Dodecanoyl-[acyl-carrier-protein]" compartment="cell" hasOnlySubstanceUnits="false" boundaryCondition="false" constant="false"/>
      <species id="Apocarboxylase" name="Apo-[carboxylase]" compartment="cell" hasOnlySubstanceUnits="false" boundaryCondition="false" constant="false"/>
      <species id="Starch" name="Starch" compartment="cell" hasOnlySubstanceUnits="false" boundaryCondition="false" constant="false"/>
      <species id="LValine" name="L-Valine" compartment="cell" hasOnlySubstanceUnits="false" boundaryCondition="false" constant="false"/>
      <species id="Anthranilate" name="Anthranilate" compartment="cell" hasOnlySubstanceUnits="false" boundaryCondition="false" constant="false"/>
      <species id="Pyruvate" name="Pyruvate" compartment="cell" hasOnlySubstanceUnits="false" boundaryCondition="false" constant="false"/>
      <species name="3-Hydroxyoctadecanoyl-[acp]" compartment="cell" hasOnlySubstanceUnits="false" boundaryCondition="false" constant="false"/>
      <species id="OAcetylLhomoserine" name="O-Acetyl-L-homoserine" compartment="cell" hasOnlySubstanceUnits="false" boundaryCondition="false" constant="false"/>
      <species name="di-trans,poly-cis-Undecaprenyl-diphosphate" compartment="cell" hasOnlySubstanceUnits="false" boundaryCondition="false" constant="false"/>
      <species id="Butanal" name="Butanal" compartment="cell" hasOnlySubstanceUnits="false" boundaryCondition="false" constant="false"/>
      <species id="UDPNacetylmuramate" name="UDP-N-acetylmuramate" compartment="cell" hasOnlySubstanceUnits="false" boundaryCondition="false" constant="false"/>
      <species id="Selenide" name="Selenide" compartment="cell" hasOnlySubstanceUnits="false" boundaryCondition="false" constant="false"/>
      <species name="Thioredoxin.ext" compartment="cell" hasOnlySubstanceUnits="false" boundaryCondition="false" constant="false"/>
      <species id="Lactaldehyde" name="Lactaldehyde" compartment="cell" hasOnlySubstanceUnits="false" boundaryCondition="false" constant="false"/>
      <species name="Adenosyl-cobyrinate-a,c-diamide" compartment="cell" hasOnlySubstanceUnits="false" boundaryCondition="false" constant="false"/>
      <species id="Methaneselenol" name="Methaneselenol" compartment="cell" hasOnlySubstanceUnits="false" boundaryCondition="false" constant="false"/>
      <species name="3-Hydroxy-3-methyl-2-oxobutanoic-acid" compartment="cell" hasOnlySubstanceUnits="false" boundaryCondition="false" constant="false"/>
      <species id="LArogenate" name="L-Arogenate" compartment="cell" hasOnlySubstanceUnits="false" boundaryCondition="false" constant="false"/>
      <species name="IMP.ext" compartment="cell" hasOnlySubstanceUnits="false" boundaryCondition="false" constant="false"/>
      <species id="SAminomethyldihydrolipoylprotein" name="S-Aminomethyldihydrolipoylprotein" compartment="cell" hasOnlySubstanceUnits="false" boundaryCondition="false" constant="false"/>
      <species id="transHexadec2enoylacp" name="trans-Hexadec-2-enoyl-[acp]" compartment="cell" hasOnlySubstanceUnits="false" boundaryCondition="false" constant="false"/>
      <species id="Aminopropylcadaverine" name="Aminopropylcadaverine" compartment="cell" hasOnlySubstanceUnits="false" boundaryCondition="false" constant="false"/>
      <species id="UDPDgalactose" name="UDP-D-galactose" compartment="cell" hasOnlySubstanceUnits="false" boundaryCondition="false" constant="false"/>
      <species id="CDPdiacylglycerol" name="CDP-diacylglycerol" compartment="cell" hasOnlySubstanceUnits="false" boundaryCondition="false" constant="false"/>
      <species id="Oxidizedferredoxin" name="Oxidized-ferredoxin" compartment="cell" hasOnlySubstanceUnits="false" boundaryCondition="false" constant="false"/>
      <species id="Chitobiose" name="Chitobiose" compartment="cell" hasOnlySubstanceUnits="false" boundaryCondition="false" constant="false"/>
      <species id="NADPH" name="NADPH" compartment="cell" hasOnlySubstanceUnits="false" boundaryCondition="false" constant="false"/>
      <species id="Fumarate" name="Fumarate" compartment="cell" hasOnlySubstanceUnits="false" boundaryCondition="false" constant="false"/>
      <species name="4-Imidazolone-5-propanoate" compartment="cell" hasOnlySubstanceUnits="false" boundaryCondition="false" constant="false"/>
      <species id="dUTP" name="dUTP" compartment="cell" hasOnlySubstanceUnits="false" boundaryCondition="false" constant="false"/>
      <species id="betaDGlucose1phosphate" name="beta-D-Glucose-1-phosphate" compartment="cell" hasOnlySubstanceUnits="false" boundaryCondition="false" constant="false"/>
      <species id="LAspartate4semialdehyde" name="L-Aspartate-4-semialdehyde" compartment="cell" hasOnlySubstanceUnits="false" boundaryCondition="false" constant="false"/>
      <species id="betaDFructose6phosphate" name="beta-D-Fructose-6-phosphate" compartment="cell" hasOnlySubstanceUnits="false" boundaryCondition="false" constant="false"/>
      <species id="RLactate" name="(R)-Lactate" compartment="cell" hasOnlySubstanceUnits="false" boundaryCondition="false" constant="false"/>
      <species name="3-Oxostearoyl-CoA" compartment="cell" hasOnlySubstanceUnits="false" boundaryCondition="false" constant="false"/>
      <species id="LAspartyltRNAAsp" name="L-Aspartyl-tRNA(Asp)" compartment="cell" hasOnlySubstanceUnits="false" boundaryCondition="false" constant="false"/>
      <species id="LTryptophan" name="L-Tryptophan" compartment="cell" hasOnlySubstanceUnits="false" boundaryCondition="false" constant="false"/>
      <species name="3-Hydroxyoctadecanoyl-CoA" compartment="cell" hasOnlySubstanceUnits="false" boundaryCondition="false" constant="false"/>
      <species id="DGlyceraldehyde" name="D-Glyceraldehyde" compartment="cell" hasOnlySubstanceUnits="false" boundaryCondition="false" constant="false"/>
      <species name="2-Deoxy-D-ribose-5-phosphate" compartment="cell" hasOnlySubstanceUnits="false" boundaryCondition="false" constant="false"/>
    </listOfSpecies>
    <listOfReactions>
      <reaction id="R04949" name="R04949" reversible="true" fast="false" compartment="cell">
        <annotation>
          <microbesflux:KO xmlns:microbesflux="http://tanglab.engineering.wustl.edu/dtd.xml">True</microbesflux:KO>
        </annotation>
        <listOfReactants>
          <speciesReference species="Cyanoglycoside" stoichiometry="1" constant="false"/>
          <speciesReference species="H2O" stoichiometry="1" constant="false"/>
        </listOfReactants>
        <listOfProducts>
          <speciesReference species="Cyanohydrin" stoichiometry="1" constant="false"/>
          <speciesReference stoichiometry="1" constant="false"/>
        </listOfProducts>
      </reaction>
      <reaction id="R04125" name="R04125" reversible="true" fast="false" compartment="cell">
        <listOfReactants>
          <speciesReference stoichiometry="1" constant="false"/>
          <speciesReference species="Tetrahydrofolate" stoichiometry="1" constant="false"/>
        </listOfReactants>
        <listOfProducts>
          <speciesReference species="Dihydrolipoylprotein" stoichiometry="1" constant="false"/>
          <speciesReference stoichiometry="1" constant="false"/>
          <speciesReference species="NH3" stoichiometry="1" constant="false"/>
        </listOfProducts>
      </reaction>
      <reaction id="R00093" name="R00093" reversible="true" fast="false" compartment="cell">
        <listOfReactants>
          <speciesReference stoichiometry="2" constant="false"/>
          <speciesReference species="NAD" stoichiometry="1" constant="false"/>
        </listOfReactants>
        <listOfProducts>
          <speciesReference stoichiometry="1" constant="false"/>
          <speciesReference stoichiometry="1" constant="false"/>
          <speciesReference species="NADH" stoichiometry="1" constant="false"/>
        </listOfProducts>
      </reaction>
      <reaction id="R01082" name="R01082" reversible="true" fast="false" compartment="cell">
        <listOfReactants>
          <speciesReference stoichiometry="1" constant="false"/>
        </listOfReactants>
        <listOfProducts>
          <speciesReference species="Fumarate" stoichiometry="1" constant="false"/>
        </listOfProducts>
      </reaction>
      <reaction id="R03968" name="R03968" reversible="true" fast="false" compartment="cell">
        <listOfReactants>
          <speciesReference stoichiometry="1" constant="false"/>
        </listOfReactants>
        <listOfProducts>
          <speciesReference stoichiometry="1" constant="false"/>
        </listOfProducts>
      </reaction>
      <reaction id="R04640" name="R04640" reversible="true" fast="false" compartment="cell">
        <listOfReactants>
          <speciesReference stoichiometry="1" constant="false"/>
        </listOfReactants>
        <listOfProducts>
          <speciesReference stoichiometry="1" constant="false"/>
        </listOfProducts>
      </reaction>
      <reaction id="R03038" name="R03038" reversible="true" fast="false" compartment="cell">
        <annotation>
          <microbesflux:KO xmlns:microbesflux="http://tanglab.engineering.wustl.edu/dtd.xml">True</microbesflux:KO>
        </annotation>
        <listOfReactants>
          <speciesReference species="ATP" stoichiometry="1" constant="false"/>
          <speciesReference stoichiometry="1" constant="false"/>
          <speciesReference stoichiometry="1" constant="false"/>
        </listOfReactants>
        <listOfProducts>
          <speciesReference species="AMP" stoichiometry="1" constant="false"/>
          <speciesReference species="Diphosphate" stoichiometry="1" constant="false"/>
          <speciesReference stoichiometry="1" constant="false"/>
        </listOfProducts>
      </reaction>
      <reaction id="R03033" name="R03033" reversible="true" fast="false" compartment="cell">
        <annotation>
          <microbesflux:KO xmlns:microbesflux="http://tanglab.engineering.wustl.edu/dtd.xml">True</microbesflux:KO>
        </annotation>
        <listOfReactants>
          <speciesReference stoichiometry="1" constant="false"/>
        </listOfReactants>
        <listOfProducts>
          <speciesReference stoichiometry="1" constant="false"/>
          <speciesReference species="H2O" stoichiometry="1" constant="false"/>
        </listOfProducts>
      </reaction>
      <reaction id="R03035" name="R03035" reversible="true" fast="false" compartment="cell">
        <annotation>
          <microbesflux:KO xmlns:microbesflux="http://tanglab.engineering.wustl.edu/dtd.xml">True</microbesflux:KO>
        </annotation>
        <listOfReactants>
          <speciesReference species="ATP" stoichiometry="1" constant="false"/>
          <speciesReference stoichiometry="1" constant="false"/>
        </listOfReactants>
        <listOfProducts>
          <speciesReference species="Diphosphate" stoichiometry="1" constant="false"/>
          <speciesReference stoichiometry="1" constant="false"/>
        </listOfProducts>
      </reaction>
      <reaction id="R05133" name="R05133" reversible="true" fast="false" compartment="cell">
        <listOfReactants>
          <speciesReference stoichiometry="1" constant="false"/>
        </listOfReactants>
        <listOfProducts>
          <speciesReference stoichiometry="1" constant="false"/>
          <speciesReference stoichiometry="1" constant="false"/>
        </listOfProducts>
      </reaction>
      <reaction id="R00428" name="R00428" reversible="true" fast="false" compartment="cell">
        <annotation>
          <microbesflux:KO xmlns:microbesflux="http://tanglab.engineering.wustl.edu/dtd.xml">True</microbesflux:KO>
        </annotation>
        <listOfReactants>
          <speciesReference species="GTP" stoichiometry="1" constant="false"/>
          <speciesReference species="H2O" stoichiometry="1" constant="false"/>
        </listOfReactants>
        <listOfProducts>
          <speciesReference stoichiometry="1" constant="false"/>
        </listOfProducts>
      </reaction>
      <reaction id="R00586" name="R00586" reversible="true" fast="false" compartment="cell">
        <listOfReactants>
          <speciesReference stoichiometry="1" constant="false"/>
          <speciesReference stoichiometry="1" constant="false"/>
        </listOfReactants>
        <listOfProducts>
          <speciesReference stoichiometry="1" constant="false"/>
          <speciesReference species="CoA" stoichiometry="1" constant="false"/>
        </listOfProducts>
      </reaction>
      <reaction id="R05807" name="R05807" reversible="true" fast="false" compartment="cell">
        <annotation>
          <microbesflux:KO xmlns:microbesflux="http://tanglab.engineering.wustl.edu/dtd.xml">True</microbesflux:KO>
        </annotation>
        <listOfReactants>
          <speciesReference species="Sirohydrochlorin" stoichiometry="1" constant="false"/>
          <speciesReference stoichiometry="1" constant="false"/>
        </listOfReactants>
        <listOfProducts>
          <speciesReference stoichiometry="1" constant="false"/>
          <speciesReference species="H" stoichiometry="2" constant="false"/>
        </listOfProducts>
      </reaction>
      <reaction id="R00425" name="R00425" reversible="true" fast="false" compartment="cell">
        <annotation>
          <microbesflux:KO xmlns:microbesflux="http://tanglab.engineering.wustl.edu/dtd.xml">True</microbesflux:KO>
        </annotation>
        <listOfReactants>
          <speciesReference species="GTP" stoichiometry="1" constant="false"/>
          <speciesReference species="H2O" stoichiometry="3" constant="false"/>
        </listOfReactants>
        <listOfProducts>
          <speciesReference species="Formate" stoichiometry="1" constant="false"/>
          <speciesReference stoichiometry="1" constant="false"/>
          <speciesReference species="Diphosphate" stoichiometry="1" constant="false"/>
        </listOfProducts>
      </reaction>
      <reaction id="R06447" name="R06447" reversible="true" fast="false" compartment="cell">
        <annotation>
          <microbesflux:KO xmlns:microbesflux="http://tanglab.engineering.wustl.edu/dtd.xml">True</microbesflux:KO>
        </annotation>
        <listOfReactants>
          <speciesReference stoichiometry="1" constant="false"/>
          <speciesReference stoichiometry="7" constant="false"/>
        </listOfReactants>
        <listOfProducts>
          <speciesReference stoichiometry="1" constant="false"/>
          <speciesReference species="Diphosphate" stoichiometry="7" constant="false"/>
        </listOfProducts>
      </reaction>
      <reaction id="R01641" name="R01641" reversible="true" fast="false" compartment="cell">
        <listOfReactants>
          <speciesReference stoichiometry="1" constant="false"/>
          <speciesReference stoichiometry="1" constant="false"/>
        </listOfReactants>
        <listOfProducts>
          <speciesReference stoichiometry="1" constant="false"/>
          <speciesReference stoichiometry="1" constant="false"/>
        </listOfProducts>
      </reaction>
      <reaction id="R04544" name="R04544" reversible="true" fast="false" compartment="cell">
        <annotation>
          <microbesflux:KO xmlns:microbesflux="http://tanglab.engineering.wustl.edu/dtd.xml">True</microbesflux:KO>
        </annotation>
        <listOfReactants>
          <speciesReference stoichiometry="1" constant="false"/>
        </listOfReactants>
        <listOfProducts>
          <speciesReference stoichiometry="1" constant="false"/>
          <speciesReference species="H2O" stoichiometry="1" constant="false"/>
        </listOfProducts>
      </reaction>
      <reaction id="R06529" name="R06529" reversible="true" fast="false" compartment="cell">
        <annotation>
          <microbesflux:KO xmlns:microbesflux="http://tanglab.engineering.wustl.edu/dtd.xml">True</microbesflux:KO>
        </annotation>
        <listOfReactants>
          <speciesReference stoichiometry="1" constant="false"/>
          <speciesReference stoichiometry="1" constant="false"/>
          <speciesReference species="ATP" stoichiometry="1" constant="false"/>
        </listOfReactants>
        <listOfProducts>
          <speciesReference stoichiometry="1" constant="false"/>
          <speciesReference species="ADP" stoichiometry="1" constant="false"/>
          <speciesReference species="Orthophosphate" stoichiometry="1" constant="false"/>
        </listOfProducts>
      </reaction>
      <reaction id="R04543" name="R04543" reversible="true" fast="false" compartment="cell">
        <annotation>
          <microbesflux:KO xmlns:microbesflux="http://tanglab.engineering.wustl.edu/dtd.xml">True</microbesflux:KO>
        </annotation>
        <listOfReactants>
          <speciesReference stoichiometry="1" constant="false"/>
          <speciesReference species="NADP" stoichiometry="1" constant="false"/>
        </listOfReactants>
        <listOfProducts>
          <speciesReference stoichiometry="1" constant="false"/>
          <speciesReference species="NADPH" stoichiometry="1" constant="false"/>
          <speciesReference species="H" stoichiometry="1" constant="false"/>
        </listOfProducts>
      </reaction>
      <reaction id="R04463" name="R04463" reversible="true" fast="false" compartment="cell">
        <annotation>
          <microbesflux:KO xmlns:microbesflux="http://tanglab.engineering.wustl.edu/dtd.xml">True</microbesflux:KO>
        </annotation>
        <listOfReactants>
          <speciesReference species="ATP" stoichiometry="1" constant="false"/>
          <speciesReference stoichiometry="1" constant="false"/>
          <speciesReference stoichiometry="1" constant="false"/>
          <speciesReference species="H2O" stoichiometry="1" constant="false"/>
        </listOfReactants>
        <listOfProducts>
          <speciesReference species="ADP" stoichiometry="1" constant="false"/>
          <speciesReference species="Orthophosphate" stoichiometry="1" constant="false"/>
          <speciesReference stoichiometry="1" constant="false"/>
          <speciesReference stoichiometry="1" constant="false"/>
        </listOfProducts>
      </reaction>
      <reaction id="R02291" name="R02291" reversible="true" fast="false" compartment="cell">
        <listOfReactants>
          <speciesReference stoichiometry="1" constant="false"/>
          <speciesReference species="Orthophosphate" stoichiometry="1" constant="false"/>
          <speciesReference species="NADP" stoichiometry="1" constant="false"/>
        </listOfReactants>
        <listOfProducts>
          <speciesReference stoichiometry="1" constant="false"/>
          <speciesReference species="NADPH" stoichiometry="1" constant="false"/>
        </listOfProducts>
      </reaction>
      <reaction id="R05134" name="R05134" reversible="true" fast="false" compartment="cell">
        <listOfReactants>
          <speciesReference stoichiometry="1" constant="false"/>
        </listOfReactants>
        <listOfProducts>
          <speciesReference stoichiometry="1" constant="false"/>
          <speciesReference stoichiometry="1" constant="false"/>
        </listOfProducts>
      </reaction>
      <reaction id="R04394" name="R04394" reversible="true" fast="false" compartment="cell">
        <listOfReactants>
          <speciesReference stoichiometry="1" constant="false"/>
          <speciesReference species="Salicin" stoichiometry="1" constant="false"/>
        </listOfReactants>
        <listOfProducts>
          <speciesReference stoichiometry="1" constant="false"/>
          <speciesReference stoichiometry="1" constant="false"/>
        </listOfProducts>
      </reaction>
      <reaction id="R02295" name="R02295" reversible="true" fast="false" compartment="cell">
        <annotation>
          <microbesflux:KO xmlns:microbesflux="http://tanglab.engineering.wustl.edu/dtd.xml">True</microbesflux:KO>
        </annotation>
        <listOfReactants>
          <speciesReference stoichiometry="1" constant="false"/>
          <speciesReference species="Orthophosphate" stoichiometry="1" constant="false"/>
        </listOfReactants>
        <listOfProducts>
          <speciesReference species="Nicotinate" stoichiometry="1" constant="false"/>
          <speciesReference stoichiometry="1" constant="false"/>
          <speciesReference species="H" stoichiometry="1" constant="false"/>
        </listOfProducts>
      </reaction>
      <reaction id="R02294" name="R02294" reversible="true" fast="false" compartment="cell">
        <annotation>
          <microbesflux:KO xmlns:microbesflux="http://tanglab.engineering.wustl.edu/dtd.xml">True</microbesflux:KO>
        </annotation>
        <listOfReactants>
          <speciesReference stoichiometry="1" constant="false"/>
          <speciesReference species="Orthophosphate" stoichiometry="1" constant="false"/>
        </listOfReactants>
        <listOfProducts>
          <speciesReference species="Nicotinamide" stoichiometry="1" constant="false"/>
          <speciesReference stoichiometry="1" constant="false"/>
        </listOfProducts>
      </reaction>
      <reaction id="R03104" name="R03104" reversible="true" fast="false" compartment="cell">
        <annotation>
          <microbesflux:KO xmlns:microbesflux="http://tanglab.engineering.wustl.edu/dtd.xml">True</microbesflux:KO>
        </annotation>
        <listOfReactants>
          <speciesReference stoichiometry="1" constant="false"/>
          <speciesReference species="NAD" stoichiometry="1" constant="false"/>
        </listOfReactants>
        <listOfProducts>
          <speciesReference species="Mercaptopyruvate" stoichiometry="1" constant="false"/>
          <speciesReference species="NADH" stoichiometry="1" constant="false"/>
          <speciesReference species="H" stoichiometry="1" constant="false"/>
        </listOfProducts>
      </reaction>
      <reaction id="R05549" name="R05549" reversible="true" fast="false" compartment="cell">
        <annotation>
          <microbesflux:KO xmlns:microbesflux="http://tanglab.engineering.wustl.edu/dtd.xml">True</microbesflux:KO>
        </annotation>
        <listOfReactants>
          <speciesReference stoichiometry="1" constant="false"/>
          <speciesReference species="H2O" stoichiometry="1" constant="false"/>
        </listOfReactants>
        <listOfProducts>
          <speciesReference stoichiometry="1" constant="false"/>
          <speciesReference species="Melibiose" stoichiometry="1" constant="false"/>
        </listOfProducts>
      </reaction>
      <reaction id="R00066" name="R00066" reversible="true" fast="false" compartment="cell">
        <annotation>
          <microbesflux:KO xmlns:microbesflux="http://tanglab.engineering.wustl.edu/dtd.xml">True</microbesflux:KO>
        </annotation>
        <listOfReactants>
          <speciesReference stoichiometry="2" constant="false"/>
        </listOfReactants>
        <listOfProducts>
          <speciesReference species="Riboflavin" stoichiometry="1" constant="false"/>
          <speciesReference stoichiometry="1" constant="false"/>
        </listOfProducts>
      </reaction>
      <reaction id="R00734" name="R00734" reversible="true" fast="false" compartment="cell">
        <listOfReactants>
          <speciesReference stoichiometry="1" constant="false"/>
          <speciesReference stoichiometry="1" constant="false"/>
        </listOfReactants>
        <listOfProducts>
          <speciesReference stoichiometry="1" constant="false"/>
          <speciesReference stoichiometry="1" constant="false"/>
        </listOfProducts>
      </reaction>
      <reaction id="R00377" name="R00377" reversible="true" fast="false" compartment="cell">
        <annotation>
          <microbesflux:KO xmlns:microbesflux="http://tanglab.engineering.wustl.edu/dtd.xml">True</microbesflux:KO>
        </annotation>
        <listOfReactants>
          <speciesReference species="dCTP" stoichiometry="1" constant="false"/>
          <speciesReference species="DNA" stoichiometry="1" constant="false"/>
        </listOfReactants>
        <listOfProducts>
          <speciesReference species="Diphosphate" stoichiometry="1" constant="false"/>
          <speciesReference species="DNA" stoichiometry="1" constant="false"/>
        </listOfProducts>
      </reaction>
      <reaction id="R02780" name="R02780" reversible="true" fast="false" compartment="cell">
        <annotation>
          <microbesflux:KO xmlns:microbesflux="http://tanglab.engineering.wustl.edu/dtd.xml">True</microbesflux:KO>
        </annotation>
        <listOfReactants>
          <speciesReference stoichiometry="1" constant="false"/>
          <speciesReference stoichiometry="1" constant="false"/>
        </listOfReactants>
        <listOfProducts>
          <speciesReference stoichiometry="1" constant="false"/>
          <speciesReference stoichiometry="1" constant="false"/>
        </listOfProducts>
      </reaction>
      <reaction id="R02111" name="R02111" reversible="true" fast="false" compartment="cell">
        <annotation>
          <microbesflux:KO xmlns:microbesflux="http://tanglab.engineering.wustl.edu/dtd.xml">True</microbesflux:KO>
        </annotation>
        <listOfReactants>
          <speciesReference species="Starch" stoichiometry="1" constant="false"/>
          <speciesReference species="Orthophosphate" stoichiometry="1" constant="false"/>
        </listOfReactants>
        <listOfProducts>
          <speciesReference species="Amylose" stoichiometry="1" constant="false"/>
          <speciesReference stoichiometry="1" constant="false"/>
        </listOfProducts>
      </reaction>
      <reaction id="R06895" name="R06895" reversible="true" fast="false" compartment="cell">
        <annotation>
          <microbesflux:KO xmlns:microbesflux="http://tanglab.engineering.wustl.edu/dtd.xml">True</microbesflux:KO>
        </annotation>
        <listOfReactants>
          <speciesReference stoichiometry="1" constant="false"/>
          <speciesReference stoichiometry="2" constant="false"/>
        </listOfReactants>
        <listOfProducts>
          <speciesReference stoichiometry="1" constant="false"/>
          <speciesReference species="CO2" stoichiometry="2" constant="false"/>
          <speciesReference stoichiometry="2" constant="false"/>
          <speciesReference stoichiometry="2" constant="false"/>
        </listOfProducts>
      </reaction>
      <reaction id="Heterologous55" name="Heterologous55" reversible="true" fast="false" compartment="cell">
        <annotation>
          <microbesflux:user-reaction xmlns:microbesflux="http://tanglab.engineering.wustl.edu/dtd.xml">Heterologous</microbesflux:user-reaction>
        </annotation>
        <listOfReactants>
          <speciesReference stoichiometry="1" constant="false"/>
        </listOfReactants>
        <listOfProducts>
          <speciesReference stoichiometry="1" constant="false"/>
        </listOfProducts>
      </reaction>
      <reaction id="Heterologous60" name="Heterologous60" reversible="true" fast="false" compartment="cell">
        <annotation>
          <microbesflux:user-reaction xmlns:microbesflux="http://tanglab.engineering.wustl.edu/dtd.xml">Heterologous</microbesflux:user-reaction>
        </annotation>
        <listOfReactants>
          <speciesReference stoichiometry="0.775" constant="false"/>
          <speciesReference stoichiometry="0.133" constant="false"/>
          <speciesReference stoichiometry="0.156" constant="false"/>
          <speciesReference stoichiometry="0.156" constant="false"/>
          <speciesReference stoichiometry="1.216" constant="false"/>
          <speciesReference stoichiometry="0.127" constant="false"/>
          <speciesReference stoichiometry="0.127" constant="false"/>
          <speciesReference species="Glycine" stoichiometry="1.078" constant="false"/>
          <speciesReference stoichiometry="0.146" constant="false"/>
          <speciesReference stoichiometry="0.436" constant="false"/>
          <speciesReference stoichiometry="0.429" constant="false"/>
          <speciesReference stoichiometry="0.336" constant="false"/>
          <speciesReference stoichiometry="0.783" constant="false"/>
          <speciesReference stoichiometry="0.185" constant="false"/>
          <speciesReference stoichiometry="0.457" constant="false"/>
          <speciesReference stoichiometry="0.427" constant="false"/>
          <speciesReference stoichiometry="0.41" constant="false"/>
          <speciesReference stoichiometry="0.043" constant="false"/>
          <speciesReference stoichiometry="0.801" constant="false"/>
          <speciesReference stoichiometry="1.172" constant="false"/>
          <speciesReference species="ATP" stoichiometry="37.2" constant="false"/>
        </listOfReactants>
        <listOfProducts>
          <speciesReference species="C00017" stoichiometry="1" constant="false"/>
          <speciesReference species="ADP" stoichiometry="37.2" constant="false"/>
          <speciesReference species="Orthophosphate" stoichiometry="37.2" constant="false"/>
        </listOfProducts>
      </reaction>
      <reaction id="Heterologous57" name="Heterologous57" reversible="true" fast="false" compartment="cell">
        <annotation>
          <microbesflux:user-reaction xmlns:microbesflux="http://tanglab.engineering.wustl.edu/dtd.xml">Heterologous</microbesflux:user-reaction>
        </annotation>
        <listOfReactants>
          <speciesReference stoichiometry="1" constant="false"/>
          <speciesReference species="NAD" stoichiometry="1" constant="false"/>
        </listOfReactants>
        <listOfProducts>
          <speciesReference stoichiometry="1" constant="false"/>
          <speciesReference species="NADH" stoichiometry="1" constant="false"/>
        </listOfProducts>
      </reaction>
      <reaction id="Heterologous56" name="Heterologous56" reversible="true" fast="false" compartment="cell">
        <annotation>
          <microbesflux:user-reaction xmlns:microbesflux="http://tanglab.engineering.wustl.edu/dtd.xml">Heterologous</microbesflux:user-reaction>
        </annotation>
        <listOfReactants>
          <speciesReference stoichiometry="1" constant="false"/>
        </listOfReactants>
        <listOfProducts>
          <speciesReference stoichiometry="1" constant="false"/>
        </listOfProducts>
      </reaction>
      <reaction id="R01168" name="R01168" reversible="true" fast="false" compartment="cell">
        <annotation>
          <microbesflux:KO xmlns:microbesflux="http://tanglab.engineering.wustl.edu/dtd.xml">True</microbesflux:KO>
        </annotation>
        <listOfReactants>
          <speciesReference stoichiometry="1" constant="false"/>
        </listOfReactants>
        <listOfProducts>
          <speciesReference species="Urocanate" stoichiometry="1" constant="false"/>
          <speciesReference species="NH3" stoichiometry="1" constant="false"/>
        </listOfProducts>
      </reaction>
      <reaction id="R01799" name="R01799" reversible="true" fast="false" compartment="cell">
        <annotation>
          <microbesflux:KO xmlns:microbesflux="http://tanglab.engineering.wustl.edu/dtd.xml">True</microbesflux:KO>
        </annotation>
        <listOfReactants>
          <speciesReference species="CTP" stoichiometry="1" constant="false"/>
          <speciesReference species="Phosphatidate" stoichiometry="1" constant="false"/>
        </listOfReactants>
        <listOfProducts>
          <speciesReference species="Diphosphate" stoichiometry="1" constant="false"/>
          <speciesReference stoichiometry="1" constant="false"/>
        </listOfProducts>
      </reaction>
      <reaction id="R01000" name="R01000" reversible="true" fast="false" compartment="cell">
        <annotation>
          <microbesflux:KO xmlns:microbesflux="http://tanglab.engineering.wustl.edu/dtd.xml">True</microbesflux:KO>
        </annotation>
        <listOfReactants>
          <speciesReference stoichiometry="1" constant="false"/>
          <speciesReference species="NAD" stoichiometry="1" constant="false"/>
        </listOfReactants>
        <listOfProducts>
          <speciesReference stoichiometry="1" constant="false"/>
          <speciesReference species="NADH" stoichiometry="1" constant="false"/>
          <speciesReference species="H" stoichiometry="1" constant="false"/>
        </listOfProducts>
      </reaction>
      <reaction id="Heterologous59" name="Heterologous59" reversible="true" fast="false" compartment="cell">
        <annotation>
          <microbesflux:user-reaction xmlns:microbesflux="http://tanglab.engineering.wustl.edu/dtd.xml">Heterologous</microbesflux:user-reaction>
        </annotation>
        <listOfReactants>
          <speciesReference species="ATP" stoichiometry="1" constant="false"/>
        </listOfReactants>
        <listOfProducts>
          <speciesReference species="ADP" stoichiometry="1" constant="false"/>
          <speciesReference species="Orthophosphate" stoichiometry="1" constant="false"/>
        </listOfProducts>
      </reaction>
      <reaction id="Heterologous58" name="Heterologous58" reversible="true" fast="false" compartment="cell">
        <annotation>
          <microbesflux:user-reaction xmlns:microbesflux="http://tanglab.engineering.wustl.edu/dtd.xml">Heterologous</microbesflux:user-reaction>
        </annotation>
        <listOfReactants>
          <speciesReference stoichiometry="1" constant="false"/>
          <speciesReference species="Orthophosphate" stoichiometry="1" constant="false"/>
        </listOfReactants>
        <listOfProducts>
          <speciesReference species="CoA" stoichiometry="1" constant="false"/>
          <speciesReference stoichiometry="1" constant="false"/>
        </listOfProducts>
      </reaction>
      <reaction id="R01163" name="R01163" reversible="true" fast="false" compartment="cell">
        <listOfReactants>
          <speciesReference stoichiometry="1" constant="false"/>
          <speciesReference species="NAD" stoichiometry="1" constant="false"/>
        </listOfReactants>
        <listOfProducts>
          <speciesReference stoichiometry="1" constant="false"/>
          <speciesReference species="NADH" stoichiometry="1" constant="false"/>
        </listOfProducts>
      </reaction>
      <reaction id="R03815" name="R03815" reversible="true" fast="false" compartment="cell">
        <listOfReactants>
          <speciesReference species="Dihydrolipoylprotein" stoichiometry="1" constant="false"/>
          <speciesReference species="NAD" stoichiometry="1" constant="false"/>
        </listOfReactants>
        <listOfProducts>
          <speciesReference species="Lipoylprotein" stoichiometry="1" constant="false"/>
          <speciesReference species="NADH" stoichiometry="1" constant="false"/>
        </listOfProducts>
      </reaction>
      <reaction id="Heterologous66" name="Heterologous66" reversible="true" fast="false" compartment="cell">
        <annotation>
          <microbesflux:user-reaction xmlns:microbesflux="http://tanglab.engineering.wustl.edu/dtd.xml">Heterologous</microbesflux:user-reaction>
        </annotation>
        <listOfReactants>
          <speciesReference stoichiometry="1.106" constant="false"/>
          <speciesReference stoichiometry="1.106" constant="false"/>
          <speciesReference stoichiometry="1.106" constant="false"/>
          <speciesReference stoichiometry="2.128" constant="false"/>
          <speciesReference stoichiometry="2.128" constant="false"/>
          <speciesReference species="Phosphoenolpyruvate" stoichiometry="1.064" constant="false"/>
          <speciesReference species="NADPH" stoichiometry="1.064" constant="false"/>
          <speciesReference species="ATP" stoichiometry="8.681" constant="false"/>
          <speciesReference species="NH3" stoichiometry="2.128" constant="false"/>
        </listOfReactants>
        <listOfProducts>
          <speciesReference species="UDP" stoichiometry="1.106" constant="false"/>
          <speciesReference species="UMP" stoichiometry="1.106" constant="false"/>
          <speciesReference species="NADPH" stoichiometry="1.064" constant="false"/>
          <speciesReference species="C00889" stoichiometry="1" constant="false"/>
          <speciesReference species="ADP" stoichiometry="8.681" constant="false"/>
          <speciesReference species="Orthophosphate" stoichiometry="8.681" constant="false"/>
          <speciesReference species="CoA" stoichiometry="2.128" constant="false"/>
        </listOfProducts>
      </reaction>
      <reaction id="R03460" name="R03460" reversible="true" fast="false" compartment="cell">
        <listOfReactants>
          <speciesReference species="Phosphoenolpyruvate" stoichiometry="1" constant="false"/>
          <speciesReference stoichiometry="1" constant="false"/>
        </listOfReactants>
        <listOfProducts>
          <speciesReference species="Orthophosphate" stoichiometry="1" constant="false"/>
          <speciesReference stoichiometry="1" constant="false"/>
        </listOfProducts>
      </reaction>
      <reaction id="R03960" name="R03960" reversible="true" fast="false" compartment="cell">
        <annotation>
          <microbesflux:KO xmlns:microbesflux="http://tanglab.engineering.wustl.edu/dtd.xml">True</microbesflux:KO>
        </annotation>
        <listOfReactants>
          <speciesReference stoichiometry="1" constant="false"/>
          <speciesReference species="NAD" stoichiometry="1" constant="false"/>
          <speciesReference species="H2O" stoichiometry="1" constant="false"/>
        </listOfReactants>
        <listOfProducts>
          <speciesReference stoichiometry="1" constant="false"/>
          <speciesReference species="NH3" stoichiometry="1" constant="false"/>
          <speciesReference species="NADH" stoichiometry="1" constant="false"/>
          <speciesReference species="H" stoichiometry="1" constant="false"/>
        </listOfProducts>
      </reaction>
      <reaction id="R02788" name="R02788" reversible="true" fast="false" compartment="cell">
        <annotation>
          <microbesflux:KO xmlns:microbesflux="http://tanglab.engineering.wustl.edu/dtd.xml">True</microbesflux:KO>
        </annotation>
        <listOfReactants>
          <speciesReference species="ATP" stoichiometry="1" constant="false"/>
          <speciesReference stoichiometry="1" constant="false"/>
          <speciesReference stoichiometry="1" constant="false"/>
        </listOfReactants>
        <listOfProducts>
          <speciesReference species="ADP" stoichiometry="1" constant="false"/>
          <speciesReference species="Orthophosphate" stoichiometry="1" constant="false"/>
          <speciesReference stoichiometry="1" constant="false"/>
        </listOfProducts>
      </reaction>
      <reaction id="Heterologous1" name="Heterologous1" reversible="true" fast="false" compartment="cell">
        <annotation>
          <microbesflux:user-reaction xmlns:microbesflux="http://tanglab.engineering.wustl.edu/dtd.xml">Heterologous</microbesflux:user-reaction>
        </annotation>
        <listOfReactants>
          <speciesReference stoichiometry="1" constant="false"/>
        </listOfReactants>
        <listOfProducts>
          <speciesReference stoichiometry="1" constant="false"/>
        </listOfProducts>
      </reaction>
      <reaction id="R01465" name="R01465" reversible="true" fast="false" compartment="cell">
        <listOfReactants>
          <speciesReference stoichiometry="1" constant="false"/>
          <speciesReference species="NAD" stoichiometry="1" constant="false"/>
        </listOfReactants>
        <listOfProducts>
          <speciesReference stoichiometry="1" constant="false"/>
          <speciesReference species="NADH" stoichiometry="1" constant="false"/>
        </listOfProducts>
      </reaction>
      <reaction id="R01466" name="R01466" reversible="true" fast="false" compartment="cell">
        <listOfReactants>
          <speciesReference stoichiometry="1" constant="false"/>
        </listOfReactants>
        <listOfProducts>
          <speciesReference stoichiometry="1" constant="false"/>
          <speciesReference species="Orthophosphate" stoichiometry="1" constant="false"/>
        </listOfProducts>
      </reaction>
      <reaction id="R05086" name="R05086" reversible="true" fast="false" compartment="cell">
        <annotation>
          <microbesflux:KO xmlns:microbesflux="http://tanglab.engineering.wustl.edu/dtd.xml">True</microbesflux:KO>
        </annotation>
        <listOfReactants>
          <speciesReference stoichiometry="1" constant="false"/>
          <speciesReference species="H2O" stoichiometry="1" constant="false"/>
        </listOfReactants>
        <listOfProducts>
          <speciesReference stoichiometry="1" constant="false"/>
          <speciesReference species="Orthophosphate" stoichiometry="1" constant="false"/>
        </listOfProducts>
      </reaction>
      <reaction id="R03601" name="R03601" reversible="true" fast="false" compartment="cell">
        <annotation>
          <microbesflux:KO xmlns:microbesflux="http://tanglab.engineering.wustl.edu/dtd.xml">True</microbesflux:KO>
        </annotation>
        <listOfReactants>
          <speciesReference stoichiometry="1" constant="false"/>
          <speciesReference species="Selenide" stoichiometry="1" constant="false"/>
        </listOfReactants>
        <listOfProducts>
          <speciesReference species="Selenocysteine" stoichiometry="1" constant="false"/>
          <speciesReference species="Acetate" stoichiometry="1" constant="false"/>
        </listOfProducts>
      </reaction>
      <reaction id="R00490" name="R00490" reversible="true" fast="false" compartment="cell">
        <listOfReactants>
          <speciesReference stoichiometry="1" constant="false"/>
        </listOfReactants>
        <listOfProducts>
          <speciesReference species="Fumarate" stoichiometry="1" constant="false"/>
          <speciesReference species="NH3" stoichiometry="1" constant="false"/>
        </listOfProducts>
      </reaction>
      <reaction id="R00994" name="R00994" reversible="true" fast="false" compartment="cell">
        <listOfReactants>
          <speciesReference stoichiometry="1" constant="false"/>
          <speciesReference species="CO2" stoichiometry="1" constant="false"/>
          <speciesReference species="NADH" stoichiometry="1" constant="false"/>
        </listOfReactants>
        <listOfProducts>
          <speciesReference stoichiometry="1" constant="false"/>
          <speciesReference species="NAD" stoichiometry="1" constant="false"/>
        </listOfProducts>
      </reaction>
      <reaction id="R02071" name="R02071" reversible="true" fast="false" compartment="cell">
        <listOfReactants>
          <speciesReference species="ATP" stoichiometry="1" constant="false"/>
          <speciesReference stoichiometry="1" constant="false"/>
        </listOfReactants>
        <listOfProducts>
          <speciesReference species="ADP" stoichiometry="1" constant="false"/>
          <speciesReference stoichiometry="1" constant="false"/>
        </listOfProducts>
      </reaction>
      <reaction id="R00259" name="R00259" reversible="true" fast="false" compartment="cell">
        <listOfReactants>
          <speciesReference stoichiometry="1" constant="false"/>
          <speciesReference stoichiometry="1" constant="false"/>
        </listOfReactants>
        <listOfProducts>
          <speciesReference species="CoA" stoichiometry="1" constant="false"/>
          <speciesReference stoichiometry="1" constant="false"/>
        </listOfProducts>
      </reaction>
      <reaction id="Heterologous7" name="Heterologous7" reversible="true" fast="false" compartment="cell">
        <annotation>
          <microbesflux:user-reaction xmlns:microbesflux="http://tanglab.engineering.wustl.edu/dtd.xml">Heterologous</microbesflux:user-reaction>
        </annotation>
        <listOfReactants>
          <speciesReference stoichiometry="1" constant="false"/>
          <speciesReference species="Oxaloacetate" stoichiometry="1" constant="false"/>
        </listOfReactants>
        <listOfProducts>
          <speciesReference species="Citrate" stoichiometry="1" constant="false"/>
          <speciesReference species="CoA" stoichiometry="1" constant="false"/>
        </listOfProducts>
      </reaction>
      <reaction id="R02703" name="R02703" reversible="true" fast="false" compartment="cell">
        <listOfReactants>
          <speciesReference stoichiometry="1" constant="false"/>
          <speciesReference species="NAD" stoichiometry="1" constant="false"/>
        </listOfReactants>
        <listOfProducts>
          <speciesReference stoichiometry="1" constant="false"/>
          <speciesReference species="NADH" stoichiometry="1" constant="false"/>
        </listOfProducts>
      </reaction>
      <reaction id="R02704" name="R02704" reversible="true" fast="false" compartment="cell">
        <listOfReactants>
          <speciesReference stoichiometry="1" constant="false"/>
          <speciesReference species="Mannitol" stoichiometry="1" constant="false"/>
        </listOfReactants>
        <listOfProducts>
          <speciesReference stoichiometry="1" constant="false"/>
          <speciesReference stoichiometry="1" constant="false"/>
        </listOfProducts>
      </reaction>
      <reaction id="R00253" name="R00253" reversible="true" fast="false" compartment="cell">
        <listOfReactants>
          <speciesReference species="ATP" stoichiometry="1" constant="false"/>
          <speciesReference stoichiometry="1" constant="false"/>
          <speciesReference species="NH3" stoichiometry="1" constant="false"/>
        </listOfReactants>
        <listOfProducts>
          <speciesReference species="ADP" stoichiometry="1" constant="false"/>
          <speciesReference species="Orthophosphate" stoichiometry="1" constant="false"/>
          <speciesReference stoichiometry="1" constant="false"/>
        </listOfProducts>
      </reaction>
      <reaction id="R00966" name="R00966" reversible="true" fast="false" compartment="cell">
        <annotation>
          <microbesflux:KO xmlns:microbesflux="http://tanglab.engineering.wustl.edu/dtd.xml">True</microbesflux:KO>
        </annotation>
        <listOfReactants>
          <speciesReference species="UMP" stoichiometry="1" constant="false"/>
          <speciesReference species="Diphosphate" stoichiometry="1" constant="false"/>
        </listOfReactants>
        <listOfProducts>
          <speciesReference species="Uracil" stoichiometry="1" constant="false"/>
          <speciesReference stoichiometry="1" constant="false"/>
        </listOfProducts>
      </reaction>
      <reaction id="R00965" name="R00965" reversible="true" fast="false" compartment="cell">
        <annotation>
          <microbesflux:KO xmlns:microbesflux="http://tanglab.engineering.wustl.edu/dtd.xml">True</microbesflux:KO>
        </annotation>
        <listOfReactants>
          <speciesReference stoichiometry="1" constant="false"/>
        </listOfReactants>
        <listOfProducts>
          <speciesReference species="UMP" stoichiometry="1" constant="false"/>
          <speciesReference species="CO2" stoichiometry="1" constant="false"/>
        </listOfProducts>
      </reaction>
      <reaction id="R00964" name="R00964" reversible="true" fast="false" compartment="cell">
        <annotation>
          <microbesflux:KO xmlns:microbesflux="http://tanglab.engineering.wustl.edu/dtd.xml">True</microbesflux:KO>
        </annotation>
        <listOfReactants>
          <speciesReference species="ATP" stoichiometry="1" constant="false"/>
          <speciesReference species="Uridine" stoichiometry="1" constant="false"/>
        </listOfReactants>
        <listOfProducts>
          <speciesReference species="ADP" stoichiometry="1" constant="false"/>
          <speciesReference species="UMP" stoichiometry="1" constant="false"/>
        </listOfProducts>
      </reaction>
      <reaction id="R00963" name="R00963" reversible="true" fast="false" compartment="cell">
        <annotation>
          <microbesflux:KO xmlns:microbesflux="http://tanglab.engineering.wustl.edu/dtd.xml">True</microbesflux:KO>
        </annotation>
        <listOfReactants>
          <speciesReference species="UMP" stoichiometry="1" constant="false"/>
          <speciesReference species="H2O" stoichiometry="1" constant="false"/>
        </listOfReactants>
        <listOfProducts>
          <speciesReference species="Uridine" stoichiometry="1" constant="false"/>
          <speciesReference species="Orthophosphate" stoichiometry="1" constant="false"/>
        </listOfProducts>
      </reaction>
      <reaction id="R02272" name="R02272" reversible="true" fast="false" compartment="cell">
        <annotation>
          <microbesflux:KO xmlns:microbesflux="http://tanglab.engineering.wustl.edu/dtd.xml">True</microbesflux:KO>
        </annotation>
        <listOfReactants>
          <speciesReference stoichiometry="1" constant="false"/>
        </listOfReactants>
        <listOfProducts>
          <speciesReference stoichiometry="1" constant="false"/>
        </listOfProducts>
      </reaction>
      <reaction id="R00847" name="R00847" reversible="true" fast="false" compartment="cell">
        <annotation>
          <microbesflux:KO xmlns:microbesflux="http://tanglab.engineering.wustl.edu/dtd.xml">True</microbesflux:KO>
        </annotation>
        <listOfReactants>
          <speciesReference species="ATP" stoichiometry="1" constant="false"/>
          <speciesReference species="Glycerol" stoichiometry="1" constant="false"/>
        </listOfReactants>
        <listOfProducts>
          <speciesReference species="ADP" stoichiometry="1" constant="false"/>
          <speciesReference stoichiometry="1" constant="false"/>
        </listOfProducts>
      </reaction>
      <reaction id="R00842" name="R00842" reversible="true" fast="false" compartment="cell">
        <annotation>
          <microbesflux:KO xmlns:microbesflux="http://tanglab.engineering.wustl.edu/dtd.xml">True</microbesflux:KO>
        </annotation>
        <listOfReactants>
          <speciesReference stoichiometry="1" constant="false"/>
          <speciesReference species="NAD" stoichiometry="1" constant="false"/>
        </listOfReactants>
        <listOfProducts>
          <speciesReference stoichiometry="1" constant="false"/>
          <speciesReference species="NADH" stoichiometry="1" constant="false"/>
          <speciesReference species="H" stoichiometry="1" constant="false"/>
        </listOfProducts>
      </reaction>
      <reaction id="R00190" name="R00190" reversible="true" fast="false" compartment="cell">
        <annotation>
          <microbesflux:KO xmlns:microbesflux="http://tanglab.engineering.wustl.edu/dtd.xml">True</microbesflux:KO>
        </annotation>
        <listOfReactants>
          <speciesReference species="AMP" stoichiometry="1" constant="false"/>
          <speciesReference species="Diphosphate" stoichiometry="1" constant="false"/>
        </listOfReactants>
        <listOfProducts>
          <speciesReference species="Adenine" stoichiometry="1" constant="false"/>
          <speciesReference stoichiometry="1" constant="false"/>
        </listOfProducts>
      </reaction>
      <reaction id="R03921" name="R03921" reversible="true" fast="false" compartment="cell">
        <annotation>
          <microbesflux:KO xmlns:microbesflux="http://tanglab.engineering.wustl.edu/dtd.xml">True</microbesflux:KO>
        </annotation>
        <listOfReactants>
          <speciesReference stoichiometry="1" constant="false"/>
          <speciesReference species="H2O" stoichiometry="1" constant="false"/>
        </listOfReactants>
        <listOfProducts>
          <speciesReference stoichiometry="1" constant="false"/>
          <speciesReference stoichiometry="1" constant="false"/>
        </listOfProducts>
      </reaction>
      <reaction id="R07768" name="R07768" reversible="true" fast="false" compartment="cell">
        <annotation>
          <microbesflux:KO xmlns:microbesflux="http://tanglab.engineering.wustl.edu/dtd.xml">True</microbesflux:KO>
        </annotation>
        <listOfReactants>
          <speciesReference stoichiometry="1" constant="false"/>
          <speciesReference species="Sulfur" stoichiometry="2" constant="false"/>
          <speciesReference stoichiometry="2" constant="false"/>
        </listOfReactants>
        <listOfProducts>
          <speciesReference stoichiometry="1" constant="false"/>
          <speciesReference stoichiometry="2" constant="false"/>
          <speciesReference stoichiometry="2" constant="false"/>
        </listOfProducts>
      </reaction>
      <reaction id="R07769" name="R07769" reversible="true" fast="false" compartment="cell">
        <annotation>
          <microbesflux:KO xmlns:microbesflux="http://tanglab.engineering.wustl.edu/dtd.xml">True</microbesflux:KO>
        </annotation>
        <listOfReactants>
          <speciesReference stoichiometry="1" constant="false"/>
          <speciesReference species="Apoprotein" stoichiometry="1" constant="false"/>
        </listOfReactants>
        <listOfProducts>
          <speciesReference stoichiometry="1" constant="false"/>
          <speciesReference stoichiometry="1" constant="false"/>
        </listOfProducts>
      </reaction>
      <reaction id="R07764" name="R07764" reversible="true" fast="false" compartment="cell">
        <annotation>
          <microbesflux:KO xmlns:microbesflux="http://tanglab.engineering.wustl.edu/dtd.xml">True</microbesflux:KO>
        </annotation>
        <listOfReactants>
          <speciesReference stoichiometry="1" constant="false"/>
        </listOfReactants>
        <listOfProducts>
          <speciesReference stoichiometry="1" constant="false"/>
          <speciesReference species="H2O" stoichiometry="1" constant="false"/>
        </listOfProducts>
      </reaction>
      <reaction id="R07765" name="R07765" reversible="true" fast="false" compartment="cell">
        <annotation>
          <microbesflux:KO xmlns:microbesflux="http://tanglab.engineering.wustl.edu/dtd.xml">True</microbesflux:KO>
        </annotation>
        <listOfReactants>
          <speciesReference stoichiometry="1" constant="false"/>
          <speciesReference species="NADH" stoichiometry="1" constant="false"/>
          <speciesReference species="H" stoichiometry="1" constant="false"/>
        </listOfReactants>
        <listOfProducts>
          <speciesReference stoichiometry="1" constant="false"/>
          <speciesReference species="NAD" stoichiometry="1" constant="false"/>
        </listOfProducts>
      </reaction>
      <reaction id="R07766" name="R07766" reversible="true" fast="false" compartment="cell">
        <annotation>
          <microbesflux:KO xmlns:microbesflux="http://tanglab.engineering.wustl.edu/dtd.xml">True</microbesflux:KO>
        </annotation>
        <listOfReactants>
          <speciesReference stoichiometry="1" constant="false"/>
          <speciesReference species="Apoprotein" stoichiometry="1" constant="false"/>
        </listOfReactants>
        <listOfProducts>
          <speciesReference stoichiometry="1" constant="false"/>
          <speciesReference stoichiometry="1" constant="false"/>
        </listOfProducts>
      </reaction>
      <reaction id="R07767" name="R07767" reversible="true" fast="false" compartment="cell">
        <annotation>
          <microbesflux:KO xmlns:microbesflux="http://tanglab.engineering.wustl.edu/dtd.xml">True</microbesflux:KO>
        </annotation>
        <listOfReactants>
          <speciesReference stoichiometry="1" constant="false"/>
          <speciesReference species="Sulfur" stoichiometry="2" constant="false"/>
          <speciesReference stoichiometry="2" constant="false"/>
        </listOfReactants>
        <listOfProducts>
          <speciesReference stoichiometry="1" constant="false"/>
          <speciesReference stoichiometry="2" constant="false"/>
          <speciesReference stoichiometry="2" constant="false"/>
        </listOfProducts>
      </reaction>
      <reaction id="R07762" name="R07762" reversible="true" fast="false" compartment="cell">
        <annotation>
          <microbesflux:KO xmlns:microbesflux="http://tanglab.engineering.wustl.edu/dtd.xml">True</microbesflux:KO>
        </annotation>
        <listOfReactants>
          <speciesReference stoichiometry="1" constant="false"/>
          <speciesReference stoichiometry="1" constant="false"/>
        </listOfReactants>
        <listOfProducts>
          <speciesReference stoichiometry="1" constant="false"/>
          <speciesReference stoichiometry="1" constant="false"/>
          <speciesReference species="CO2" stoichiometry="1" constant="false"/>
        </listOfProducts>
      </reaction>
      <reaction id="R07763" name="R07763" reversible="true" fast="false" compartment="cell">
        <annotation>
          <microbesflux:KO xmlns:microbesflux="http://tanglab.engineering.wustl.edu/dtd.xml">True</microbesflux:KO>
        </annotation>
        <listOfReactants>
          <speciesReference stoichiometry="1" constant="false"/>
          <speciesReference species="NADPH" stoichiometry="1" constant="false"/>
          <speciesReference species="H" stoichiometry="1" constant="false"/>
        </listOfReactants>
        <listOfProducts>
          <speciesReference stoichiometry="1" constant="false"/>
          <speciesReference species="NADP" stoichiometry="1" constant="false"/>
        </listOfProducts>
      </reaction>
      <reaction id="R01214" name="R01214" reversible="true" fast="false" compartment="cell">
        <listOfReactants>
          <speciesReference stoichiometry="1" constant="false"/>
          <speciesReference stoichiometry="1" constant="false"/>
        </listOfReactants>
        <listOfProducts>
          <speciesReference stoichiometry="1" constant="false"/>
          <speciesReference stoichiometry="1" constant="false"/>
        </listOfProducts>
      </reaction>
      <reaction id="R01213" name="R01213" reversible="true" fast="false" compartment="cell">
        <listOfReactants>
          <speciesReference stoichiometry="1" constant="false"/>
          <speciesReference species="CoA" stoichiometry="1" constant="false"/>
        </listOfReactants>
        <listOfProducts>
          <speciesReference stoichiometry="1" constant="false"/>
          <speciesReference stoichiometry="1" constant="false"/>
        </listOfProducts>
      </reaction>
      <reaction id="R06927" name="R06927" reversible="true" fast="false" compartment="cell">
        <annotation>
          <microbesflux:KO xmlns:microbesflux="http://tanglab.engineering.wustl.edu/dtd.xml">True</microbesflux:KO>
        </annotation>
        <listOfReactants>
          <speciesReference stoichiometry="1" constant="false"/>
          <speciesReference species="NAD" stoichiometry="1" constant="false"/>
        </listOfReactants>
        <listOfProducts>
          <speciesReference stoichiometry="1" constant="false"/>
          <speciesReference species="NADH" stoichiometry="1" constant="false"/>
          <speciesReference species="H" stoichiometry="1" constant="false"/>
        </listOfProducts>
      </reaction>
      <reaction id="R02630" name="R02630" reversible="true" fast="false" compartment="cell">
        <listOfReactants>
          <speciesReference stoichiometry="1" constant="false"/>
          <speciesReference stoichiometry="1" constant="false"/>
        </listOfReactants>
        <listOfProducts>
          <speciesReference stoichiometry="1" constant="false"/>
          <speciesReference stoichiometry="1" constant="false"/>
        </listOfProducts>
      </reaction>
      <reaction id="Inflow8" name="Inflow8" reversible="true" fast="false" compartment="cell">
        <annotation>
          <microbesflux:user-reaction xmlns:microbesflux="http://tanglab.engineering.wustl.edu/dtd.xml">Inflow</microbesflux:user-reaction>
        </annotation>
        <listOfReactants>
          <speciesReference stoichiometry="1" constant="false"/>
        </listOfReactants>
        <listOfProducts>
          <speciesReference species="Mannitol" stoichiometry="1" constant="false"/>
        </listOfProducts>
      </reaction>
      <reaction id="R02003" name="R02003" reversible="true" fast="false" compartment="cell">
        <annotation>
          <microbesflux:KO xmlns:microbesflux="http://tanglab.engineering.wustl.edu/dtd.xml">True</microbesflux:KO>
        </annotation>
        <listOfReactants>
          <speciesReference stoichiometry="1" constant="false"/>
          <speciesReference stoichiometry="1" constant="false"/>
        </listOfReactants>
        <listOfProducts>
          <speciesReference species="Diphosphate" stoichiometry="1" constant="false"/>
          <speciesReference stoichiometry="1" constant="false"/>
        </listOfProducts>
      </reaction>
      <reaction id="R01818" name="R01818" reversible="true" fast="false" compartment="cell">
        <annotation>
          <microbesflux:KO xmlns:microbesflux="http://tanglab.engineering.wustl.edu/dtd.xml">True</microbesflux:KO>
        </annotation>
        <listOfReactants>
          <speciesReference stoichiometry="1" constant="false"/>
        </listOfReactants>
        <listOfProducts>
          <speciesReference stoichiometry="1" constant="false"/>
        </listOfProducts>
      </reaction>
      <reaction id="R01819" name="R01819" reversible="true" fast="false" compartment="cell">
        <listOfReactants>
          <speciesReference stoichiometry="1" constant="false"/>
        </listOfReactants>
        <listOfProducts>
          <speciesReference stoichiometry="1" constant="false"/>
        </listOfProducts>
      </reaction>
      <reaction id="R07281" name="R07281" reversible="true" fast="false" compartment="cell">
        <annotation>
          <microbesflux:KO xmlns:microbesflux="http://tanglab.engineering.wustl.edu/dtd.xml">True</microbesflux:KO>
        </annotation>
        <listOfReactants>
          <speciesReference stoichiometry="1" constant="false"/>
        </listOfReactants>
        <listOfProducts>
          <speciesReference stoichiometry="1" constant="false"/>
          <speciesReference species="Formate" stoichiometry="1" constant="false"/>
        </listOfProducts>
      </reaction>
      <reaction id="R01954" name="R01954" reversible="true" fast="false" compartment="cell">
        <listOfReactants>
          <speciesReference species="ATP" stoichiometry="1" constant="false"/>
          <speciesReference stoichiometry="1" constant="false"/>
          <speciesReference stoichiometry="1" constant="false"/>
        </listOfReactants>
        <listOfProducts>
          <speciesReference species="AMP" stoichiometry="1" constant="false"/>
          <speciesReference species="Diphosphate" stoichiometry="1" constant="false"/>
          <speciesReference stoichiometry="1" constant="false"/>
        </listOfProducts>
      </reaction>
      <reaction id="Inflow2" name="Inflow2" reversible="true" fast="false" compartment="cell">
        <annotation>
          <microbesflux:user-reaction xmlns:microbesflux="http://tanglab.engineering.wustl.edu/dtd.xml">Inflow</microbesflux:user-reaction>
        </annotation>
        <listOfReactants>
          <speciesReference stoichiometry="1" constant="false"/>
        </listOfReactants>
        <listOfProducts>
          <speciesReference stoichiometry="1" constant="false"/>
        </listOfProducts>
      </reaction>
      <reaction id="Inflow3" name="Inflow3" reversible="true" fast="false" compartment="cell">
        <annotation>
          <microbesflux:user-reaction xmlns:microbesflux="http://tanglab.engineering.wustl.edu/dtd.xml">Inflow</microbesflux:user-reaction>
        </annotation>
        <listOfReactants>
          <speciesReference stoichiometry="1" constant="false"/>
        </listOfReactants>
        <listOfProducts>
          <speciesReference stoichiometry="1" constant="false"/>
        </listOfProducts>
      </reaction>
      <reaction id="R07462" name="R07462" reversible="true" fast="false" compartment="cell">
        <annotation>
          <microbesflux:KO xmlns:microbesflux="http://tanglab.engineering.wustl.edu/dtd.xml">True</microbesflux:KO>
        </annotation>
        <listOfReactants>
          <speciesReference species="C15814" stoichiometry="1" constant="false"/>
        </listOfReactants>
        <listOfProducts>
          <speciesReference species="C15815" stoichiometry="1" constant="false"/>
        </listOfProducts>
      </reaction>
      <reaction id="R07461" name="R07461" reversible="true" fast="false" compartment="cell">
        <annotation>
          <microbesflux:KO xmlns:microbesflux="http://tanglab.engineering.wustl.edu/dtd.xml">True</microbesflux:KO>
        </annotation>
        <listOfReactants>
          <speciesReference stoichiometry="1" constant="false"/>
          <speciesReference species="C15813" stoichiometry="1" constant="false"/>
        </listOfReactants>
        <listOfProducts>
          <speciesReference species="C15814" stoichiometry="1" constant="false"/>
        </listOfProducts>
      </reaction>
      <reaction id="R07460" name="R07460" reversible="true" fast="false" compartment="cell">
        <annotation>
          <microbesflux:KO xmlns:microbesflux="http://tanglab.engineering.wustl.edu/dtd.xml">True</microbesflux:KO>
        </annotation>
        <listOfReactants>
          <speciesReference stoichiometry="1" constant="false"/>
          <speciesReference stoichiometry="1" constant="false"/>
        </listOfReactants>
        <listOfProducts>
          <speciesReference stoichiometry="1" constant="false"/>
          <speciesReference stoichiometry="1" constant="false"/>
        </listOfProducts>
      </reaction>
      <reaction id="R07464" name="R07464" reversible="true" fast="false" compartment="cell">
        <annotation>
          <microbesflux:KO xmlns:microbesflux="http://tanglab.engineering.wustl.edu/dtd.xml">True</microbesflux:KO>
        </annotation>
        <listOfReactants>
          <speciesReference species="C15815" stoichiometry="1" constant="false"/>
          <speciesReference stoichiometry="1" constant="false"/>
          <speciesReference stoichiometry="1" constant="false"/>
        </listOfReactants>
        <listOfProducts>
          <speciesReference stoichiometry="1" constant="false"/>
        </listOfProducts>
      </reaction>
      <reaction id="R04509" name="R04509" reversible="true" fast="false" compartment="cell">
        <annotation>
          <microbesflux:KO xmlns:microbesflux="http://tanglab.engineering.wustl.edu/dtd.xml">True</microbesflux:KO>
        </annotation>
        <listOfReactants>
          <speciesReference species="ATP" stoichiometry="1" constant="false"/>
          <speciesReference stoichiometry="1" constant="false"/>
        </listOfReactants>
        <listOfProducts>
          <speciesReference species="ADP" stoichiometry="1" constant="false"/>
          <speciesReference stoichiometry="1" constant="false"/>
        </listOfProducts>
      </reaction>
      <reaction id="R02410" name="R02410" reversible="true" fast="false" compartment="cell">
        <annotation>
          <microbesflux:KO xmlns:microbesflux="http://tanglab.engineering.wustl.edu/dtd.xml">True</microbesflux:KO>
        </annotation>
        <listOfReactants>
          <speciesReference species="Raffinose" stoichiometry="1" constant="false"/>
          <speciesReference species="H2O" stoichiometry="1" constant="false"/>
        </listOfReactants>
        <listOfProducts>
          <speciesReference species="Melibiose" stoichiometry="1" constant="false"/>
          <speciesReference stoichiometry="1" constant="false"/>
        </listOfProducts>
      </reaction>
      <reaction id="R02413" name="R02413" reversible="true" fast="false" compartment="cell">
        <listOfReactants>
          <speciesReference species="Shikimate" stoichiometry="1" constant="false"/>
          <speciesReference species="NADP" stoichiometry="1" constant="false"/>
        </listOfReactants>
        <listOfProducts>
          <speciesReference stoichiometry="1" constant="false"/>
          <speciesReference species="NADPH" stoichiometry="1" constant="false"/>
        </listOfProducts>
      </reaction>
      <reaction id="R02412" name="R02412" reversible="true" fast="false" compartment="cell">
        <listOfReactants>
          <speciesReference species="ATP" stoichiometry="1" constant="false"/>
          <speciesReference species="Shikimate" stoichiometry="1" constant="false"/>
        </listOfReactants>
        <listOfProducts>
          <speciesReference species="ADP" stoichiometry="1" constant="false"/>
          <speciesReference stoichiometry="1" constant="false"/>
        </listOfProducts>
      </reaction>
      <reaction id="R07302" name="R07302" reversible="true" fast="false" compartment="cell">
        <annotation>
          <microbesflux:KO xmlns:microbesflux="http://tanglab.engineering.wustl.edu/dtd.xml">True</microbesflux:KO>
        </annotation>
        <listOfReactants>
          <speciesReference species="ATP" stoichiometry="1" constant="false"/>
          <speciesReference stoichiometry="1" constant="false"/>
          <speciesReference stoichiometry="1" constant="false"/>
        </listOfReactants>
        <listOfProducts>
          <speciesReference species="ADP" stoichiometry="1" constant="false"/>
          <speciesReference species="Orthophosphate" stoichiometry="1" constant="false"/>
          <speciesReference stoichiometry="1" constant="false"/>
        </listOfProducts>
      </reaction>
      <reaction id="R07268" name="R07268" reversible="true" fast="false" compartment="cell">
        <annotation>
          <microbesflux:KO xmlns:microbesflux="http://tanglab.engineering.wustl.edu/dtd.xml">True</microbesflux:KO>
        </annotation>
        <listOfReactants>
          <speciesReference species="ATP" stoichiometry="1" constant="false"/>
          <speciesReference species="Cobinamide" stoichiometry="1" constant="false"/>
        </listOfReactants>
        <listOfProducts>
          <speciesReference species="Triphosphate" stoichiometry="1" constant="false"/>
          <speciesReference stoichiometry="1" constant="false"/>
        </listOfProducts>
      </reaction>
      <reaction id="R04111" name="R04111" reversible="true" fast="false" compartment="cell">
        <annotation>
          <microbesflux:KO xmlns:microbesflux="http://tanglab.engineering.wustl.edu/dtd.xml">True</microbesflux:KO>
        </annotation>
        <listOfReactants>
          <speciesReference stoichiometry="1" constant="false"/>
          <speciesReference species="Maltose" stoichiometry="1" constant="false"/>
        </listOfReactants>
        <listOfProducts>
          <speciesReference stoichiometry="1" constant="false"/>
          <speciesReference stoichiometry="1" constant="false"/>
        </listOfProducts>
      </reaction>
      <reaction id="R06858" name="R06858" reversible="true" fast="false" compartment="cell">
        <annotation>
          <microbesflux:KO xmlns:microbesflux="http://tanglab.engineering.wustl.edu/dtd.xml">True</microbesflux:KO>
        </annotation>
        <listOfReactants>
          <speciesReference stoichiometry="1" constant="false"/>
          <speciesReference stoichiometry="1" constant="false"/>
        </listOfReactants>
        <listOfProducts>
          <speciesReference stoichiometry="1" constant="false"/>
          <speciesReference species="CO2" stoichiometry="1" constant="false"/>
          <speciesReference species="Diphosphate" stoichiometry="1" constant="false"/>
        </listOfProducts>
      </reaction>
      <reaction id="R00674" name="R00674" reversible="true" fast="false" compartment="cell">
        <listOfReactants>
          <speciesReference stoichiometry="1" constant="false"/>
          <speciesReference species="Indole" stoichiometry="1" constant="false"/>
        </listOfReactants>
        <listOfProducts>
          <speciesReference stoichiometry="1" constant="false"/>
        </listOfProducts>
      </reaction>
      <reaction id="R00104" name="R00104" reversible="true" fast="false" compartment="cell">
        <annotation>
          <microbesflux:KO xmlns:microbesflux="http://tanglab.engineering.wustl.edu/dtd.xml">True</microbesflux:KO>
        </annotation>
        <listOfReactants>
          <speciesReference species="ATP" stoichiometry="1" constant="false"/>
          <speciesReference species="NAD" stoichiometry="1" constant="false"/>
        </listOfReactants>
        <listOfProducts>
          <speciesReference species="ADP" stoichiometry="1" constant="false"/>
          <speciesReference species="NADP" stoichiometry="1" constant="false"/>
        </listOfProducts>
      </reaction>
      <reaction id="R02557" name="R02557" reversible="true" fast="false" compartment="cell">
        <annotation>
          <microbesflux:KO xmlns:microbesflux="http://tanglab.engineering.wustl.edu/dtd.xml">True</microbesflux:KO>
        </annotation>
        <listOfReactants>
          <speciesReference species="Deoxyadenosine" stoichiometry="1" constant="false"/>
          <speciesReference species="Orthophosphate" stoichiometry="1" constant="false"/>
        </listOfReactants>
        <listOfProducts>
          <speciesReference species="Adenine" stoichiometry="1" constant="false"/>
          <speciesReference stoichiometry="1" constant="false"/>
        </listOfProducts>
      </reaction>
      <reaction id="R04591" name="R04591" reversible="true" fast="false" compartment="cell">
        <annotation>
          <microbesflux:KO xmlns:microbesflux="http://tanglab.engineering.wustl.edu/dtd.xml">True</microbesflux:KO>
        </annotation>
        <listOfReactants>
          <speciesReference species="ATP" stoichiometry="1" constant="false"/>
          <speciesReference stoichiometry="1" constant="false"/>
          <speciesReference stoichiometry="1" constant="false"/>
        </listOfReactants>
        <listOfProducts>
          <speciesReference species="ADP" stoichiometry="1" constant="false"/>
          <speciesReference species="Orthophosphate" stoichiometry="1" constant="false"/>
          <speciesReference stoichiometry="1" constant="false"/>
        </listOfProducts>
      </reaction>
      <reaction id="R00471" name="R00471" reversible="true" fast="false" compartment="cell">
        <annotation>
          <microbesflux:KO xmlns:microbesflux="http://tanglab.engineering.wustl.edu/dtd.xml">True</microbesflux:KO>
        </annotation>
        <listOfReactants>
          <speciesReference stoichiometry="1" constant="false"/>
        </listOfReactants>
        <listOfProducts>
          <speciesReference species="Pyruvate" stoichiometry="1" constant="false"/>
          <speciesReference species="Glyoxylate" stoichiometry="1" constant="false"/>
        </listOfProducts>
      </reaction>
      <reaction id="R00470" name="R00470" reversible="true" fast="false" compartment="cell">
        <annotation>
          <microbesflux:KO xmlns:microbesflux="http://tanglab.engineering.wustl.edu/dtd.xml">True</microbesflux:KO>
        </annotation>
        <listOfReactants>
          <speciesReference stoichiometry="1" constant="false"/>
        </listOfReactants>
        <listOfProducts>
          <speciesReference species="Pyruvate" stoichiometry="1" constant="false"/>
          <speciesReference species="Glyoxylate" stoichiometry="1" constant="false"/>
        </listOfProducts>
      </reaction>
      <reaction id="R01049" name="R01049" reversible="true" fast="false" compartment="cell">
        <listOfReactants>
          <speciesReference species="ATP" stoichiometry="1" constant="false"/>
          <speciesReference stoichiometry="1" constant="false"/>
        </listOfReactants>
        <listOfProducts>
          <speciesReference species="AMP" stoichiometry="1" constant="false"/>
          <speciesReference stoichiometry="1" constant="false"/>
        </listOfProducts>
      </reaction>
      <reaction id="R01048" name="R01048" reversible="true" fast="false" compartment="cell">
        <annotation>
          <microbesflux:KO xmlns:microbesflux="http://tanglab.engineering.wustl.edu/dtd.xml">True</microbesflux:KO>
        </annotation>
        <listOfReactants>
          <speciesReference species="Glycerol" stoichiometry="1" constant="false"/>
        </listOfReactants>
        <listOfProducts>
          <speciesReference species="Lactaldehyde" stoichiometry="1" constant="false"/>
          <speciesReference species="H2O" stoichiometry="1" constant="false"/>
        </listOfProducts>
      </reaction>
      <reaction id="Outflow25" name="Outflow25" reversible="true" fast="false" compartment="cell">
        <annotation>
          <microbesflux:user-reaction xmlns:microbesflux="http://tanglab.engineering.wustl.edu/dtd.xml">Outflow</microbesflux:user-reaction>
        </annotation>
        <listOfReactants>
          <speciesReference species="NH3" stoichiometry="1" constant="false"/>
        </listOfReactants>
        <listOfProducts>
          <speciesReference stoichiometry="1" constant="false"/>
        </listOfProducts>
      </reaction>
      <reaction id="R01325" name="R01325" reversible="true" fast="false" compartment="cell">
        <listOfReactants>
          <speciesReference species="Citrate" stoichiometry="1" constant="false"/>
        </listOfReactants>
        <listOfProducts>
          <speciesReference stoichiometry="1" constant="false"/>
        </listOfProducts>
      </reaction>
      <reaction id="R01737" name="R01737" reversible="true" fast="false" compartment="cell">
        <listOfReactants>
          <speciesReference species="ATP" stoichiometry="1" constant="false"/>
          <speciesReference stoichiometry="1" constant="false"/>
        </listOfReactants>
        <listOfProducts>
          <speciesReference species="ADP" stoichiometry="1" constant="false"/>
          <speciesReference stoichiometry="1" constant="false"/>
        </listOfProducts>
      </reaction>
      <reaction id="R01329" name="R01329" reversible="true" fast="false" compartment="cell">
        <annotation>
          <microbesflux:KO xmlns:microbesflux="http://tanglab.engineering.wustl.edu/dtd.xml">True</microbesflux:KO>
        </annotation>
        <listOfReactants>
          <speciesReference species="Epimelibiose" stoichiometry="1" constant="false"/>
        </listOfReactants>
        <listOfProducts>
          <speciesReference stoichiometry="1" constant="false"/>
          <speciesReference stoichiometry="1" constant="false"/>
        </listOfProducts>
      </reaction>
      <reaction id="R01047" name="R01047" reversible="true" fast="false" compartment="cell">
        <annotation>
          <microbesflux:KO xmlns:microbesflux="http://tanglab.engineering.wustl.edu/dtd.xml">True</microbesflux:KO>
        </annotation>
        <listOfReactants>
          <speciesReference species="Glycerol" stoichiometry="1" constant="false"/>
        </listOfReactants>
        <listOfProducts>
          <speciesReference stoichiometry="1" constant="false"/>
          <speciesReference species="H2O" stoichiometry="1" constant="false"/>
        </listOfProducts>
      </reaction>
      <reaction id="R02918" name="R02918" reversible="true" fast="false" compartment="cell">
        <annotation>
          <microbesflux:KO xmlns:microbesflux="http://tanglab.engineering.wustl.edu/dtd.xml">True</microbesflux:KO>
        </annotation>
        <listOfReactants>
          <speciesReference species="ATP" stoichiometry="1" constant="false"/>
          <speciesReference stoichiometry="1" constant="false"/>
          <speciesReference stoichiometry="1" constant="false"/>
        </listOfReactants>
        <listOfProducts>
          <speciesReference species="AMP" stoichiometry="1" constant="false"/>
          <speciesReference species="Diphosphate" stoichiometry="1" constant="false"/>
          <speciesReference stoichiometry="1" constant="false"/>
        </listOfProducts>
      </reaction>
      <reaction id="Outflow21" name="Outflow21" reversible="true" fast="false" compartment="cell">
        <annotation>
          <microbesflux:user-reaction xmlns:microbesflux="http://tanglab.engineering.wustl.edu/dtd.xml">Outflow</microbesflux:user-reaction>
        </annotation>
        <listOfReactants>
          <speciesReference species="Acetate" stoichiometry="1" constant="false"/>
        </listOfReactants>
        <listOfProducts>
          <speciesReference stoichiometry="1" constant="false"/>
        </listOfProducts>
      </reaction>
      <reaction id="Outflow27" name="Outflow27" reversible="true" fast="false" compartment="cell">
        <annotation>
          <microbesflux:user-reaction xmlns:microbesflux="http://tanglab.engineering.wustl.edu/dtd.xml">Outflow</microbesflux:user-reaction>
        </annotation>
        <listOfReactants>
          <speciesReference species="Orthophosphate" stoichiometry="1" constant="false"/>
        </listOfReactants>
        <listOfProducts>
          <speciesReference stoichiometry="1" constant="false"/>
        </listOfProducts>
      </reaction>
      <reaction id="Outflow26" name="Outflow26" reversible="true" fast="false" compartment="cell">
        <annotation>
          <microbesflux:user-reaction xmlns:microbesflux="http://tanglab.engineering.wustl.edu/dtd.xml">Outflow</microbesflux:user-reaction>
        </annotation>
        <listOfReactants>
          <speciesReference species="Tetrahydrofolate" stoichiometry="1" constant="false"/>
        </listOfReactants>
        <listOfProducts>
          <speciesReference stoichiometry="1" constant="false"/>
        </listOfProducts>
      </reaction>
      <reaction id="R03425" name="R03425" reversible="true" fast="false" compartment="cell">
        <listOfReactants>
          <speciesReference species="Glycine" stoichiometry="1" constant="false"/>
          <speciesReference species="Lipoylprotein" stoichiometry="1" constant="false"/>
        </listOfReactants>
        <listOfProducts>
          <speciesReference stoichiometry="1" constant="false"/>
          <speciesReference species="CO2" stoichiometry="1" constant="false"/>
        </listOfProducts>
      </reaction>
      <reaction id="Outflow24" name="Outflow24" reversible="true" fast="false" compartment="cell">
        <annotation>
          <microbesflux:user-reaction xmlns:microbesflux="http://tanglab.engineering.wustl.edu/dtd.xml">Outflow</microbesflux:user-reaction>
        </annotation>
        <listOfReactants>
          <speciesReference species="CO2" stoichiometry="1" constant="false"/>
        </listOfReactants>
        <listOfProducts>
          <speciesReference stoichiometry="1" constant="false"/>
        </listOfProducts>
      </reaction>
      <reaction id="Outflow29" name="Outflow29" reversible="true" fast="false" compartment="cell">
        <annotation>
          <microbesflux:user-reaction xmlns:microbesflux="http://tanglab.engineering.wustl.edu/dtd.xml">Outflow</microbesflux:user-reaction>
        </annotation>
        <listOfReactants>
          <speciesReference stoichiometry="1" constant="false"/>
        </listOfReactants>
        <listOfProducts>
          <speciesReference stoichiometry="1" constant="false"/>
        </listOfProducts>
      </reaction>
      <reaction id="Outflow28" name="Outflow28" reversible="true" fast="false" compartment="cell">
        <annotation>
          <microbesflux:user-reaction xmlns:microbesflux="http://tanglab.engineering.wustl.edu/dtd.xml">Outflow</microbesflux:user-reaction>
        </annotation>
        <listOfReactants>
          <speciesReference species="Diphosphate" stoichiometry="1" constant="false"/>
        </listOfReactants>
        <listOfProducts>
          <speciesReference stoichiometry="1" constant="false"/>
        </listOfProducts>
      </reaction>
      <reaction id="R00036" name="R00036" reversible="true" fast="false" compartment="cell">
        <annotation>
          <microbesflux:KO xmlns:microbesflux="http://tanglab.engineering.wustl.edu/dtd.xml">True</microbesflux:KO>
        </annotation>
        <listOfReactants>
          <speciesReference stoichiometry="2" constant="false"/>
        </listOfReactants>
        <listOfProducts>
          <speciesReference species="Porphobilinogen" stoichiometry="1" constant="false"/>
          <speciesReference species="H2O" stoichiometry="2" constant="false"/>
        </listOfProducts>
      </reaction>
      <reaction id="R02300" name="R02300" reversible="true" fast="false" compartment="cell">
        <annotation>
          <microbesflux:KO xmlns:microbesflux="http://tanglab.engineering.wustl.edu/dtd.xml">True</microbesflux:KO>
        </annotation>
        <listOfReactants>
          <speciesReference stoichiometry="1" constant="false"/>
        </listOfReactants>
        <listOfProducts>
          <speciesReference stoichiometry="1" constant="false"/>
        </listOfProducts>
      </reaction>
      <reaction id="R01600" name="R01600" reversible="true" fast="false" compartment="cell">
        <annotation>
          <microbesflux:KO xmlns:microbesflux="http://tanglab.engineering.wustl.edu/dtd.xml">True</microbesflux:KO>
        </annotation>
        <listOfReactants>
          <speciesReference species="ATP" stoichiometry="1" constant="false"/>
          <speciesReference stoichiometry="1" constant="false"/>
        </listOfReactants>
        <listOfProducts>
          <speciesReference species="ADP" stoichiometry="1" constant="false"/>
          <speciesReference stoichiometry="1" constant="false"/>
        </listOfProducts>
      </reaction>
      <reaction id="R01137" name="R01137" reversible="true" fast="false" compartment="cell">
        <annotation>
          <microbesflux:KO xmlns:microbesflux="http://tanglab.engineering.wustl.edu/dtd.xml">True</microbesflux:KO>
        </annotation>
        <listOfReactants>
          <speciesReference species="ATP" stoichiometry="1" constant="false"/>
          <speciesReference species="dADP" stoichiometry="1" constant="false"/>
        </listOfReactants>
        <listOfProducts>
          <speciesReference species="ADP" stoichiometry="1" constant="false"/>
          <speciesReference species="dATP" stoichiometry="1" constant="false"/>
        </listOfProducts>
      </reaction>
      <reaction id="R05046" name="R05046" reversible="true" fast="false" compartment="cell">
        <annotation>
          <microbesflux:KO xmlns:microbesflux="http://tanglab.engineering.wustl.edu/dtd.xml">True</microbesflux:KO>
        </annotation>
        <listOfReactants>
          <speciesReference stoichiometry="1" constant="false"/>
          <speciesReference species="H2O" stoichiometry="1" constant="false"/>
        </listOfReactants>
        <listOfProducts>
          <speciesReference stoichiometry="1" constant="false"/>
          <speciesReference species="Formate" stoichiometry="1" constant="false"/>
        </listOfProducts>
      </reaction>
      <reaction id="R01135" name="R01135" reversible="true" fast="false" compartment="cell">
        <listOfReactants>
          <speciesReference species="GTP" stoichiometry="1" constant="false"/>
          <speciesReference species="IMP" stoichiometry="1" constant="false"/>
          <speciesReference stoichiometry="1" constant="false"/>
        </listOfReactants>
        <listOfProducts>
          <speciesReference species="GDP" stoichiometry="1" constant="false"/>
          <speciesReference species="Orthophosphate" stoichiometry="1" constant="false"/>
          <speciesReference stoichiometry="1" constant="false"/>
        </listOfProducts>
      </reaction>
      <reaction id="R01132" name="R01132" reversible="true" fast="false" compartment="cell">
        <annotation>
          <microbesflux:KO xmlns:microbesflux="http://tanglab.engineering.wustl.edu/dtd.xml">True</microbesflux:KO>
        </annotation>
        <listOfReactants>
          <speciesReference species="IMP" stoichiometry="1" constant="false"/>
          <speciesReference species="Diphosphate" stoichiometry="1" constant="false"/>
        </listOfReactants>
        <listOfProducts>
          <speciesReference species="Hypoxanthine" stoichiometry="1" constant="false"/>
          <speciesReference stoichiometry="1" constant="false"/>
        </listOfProducts>
      </reaction>
      <reaction id="R01130" name="R01130" reversible="true" fast="false" compartment="cell">
        <annotation>
          <microbesflux:KO xmlns:microbesflux="http://tanglab.engineering.wustl.edu/dtd.xml">True</microbesflux:KO>
        </annotation>
        <listOfReactants>
          <speciesReference species="IMP" stoichiometry="1" constant="false"/>
          <speciesReference species="NAD" stoichiometry="1" constant="false"/>
          <speciesReference species="H2O" stoichiometry="1" constant="false"/>
        </listOfReactants>
        <listOfProducts>
          <speciesReference stoichiometry="1" constant="false"/>
          <speciesReference species="NADH" stoichiometry="1" constant="false"/>
          <speciesReference species="H" stoichiometry="1" constant="false"/>
        </listOfProducts>
      </reaction>
      <reaction id="R00955" name="R00955" reversible="true" fast="false" compartment="cell">
        <listOfReactants>
          <speciesReference stoichiometry="1" constant="false"/>
          <speciesReference stoichiometry="1" constant="false"/>
        </listOfReactants>
        <listOfProducts>
          <speciesReference stoichiometry="1" constant="false"/>
          <speciesReference stoichiometry="1" constant="false"/>
        </listOfProducts>
      </reaction>
      <reaction id="R05048" name="R05048" reversible="true" fast="false" compartment="cell">
        <annotation>
          <microbesflux:KO xmlns:microbesflux="http://tanglab.engineering.wustl.edu/dtd.xml">True</microbesflux:KO>
        </annotation>
        <listOfReactants>
          <speciesReference stoichiometry="1" constant="false"/>
        </listOfReactants>
        <listOfProducts>
          <speciesReference stoichiometry="1" constant="false"/>
        </listOfProducts>
      </reaction>
      <reaction id="Outflow37" name="Outflow37" reversible="true" fast="false" compartment="cell">
        <annotation>
          <microbesflux:user-reaction xmlns:microbesflux="http://tanglab.engineering.wustl.edu/dtd.xml">Outflow</microbesflux:user-reaction>
        </annotation>
        <listOfReactants>
          <speciesReference stoichiometry="1" constant="false"/>
        </listOfReactants>
        <listOfProducts>
          <speciesReference stoichiometry="1" constant="false"/>
        </listOfProducts>
      </reaction>
      <reaction id="R00214" name="R00214" reversible="true" fast="false" compartment="cell">
        <listOfReactants>
          <speciesReference stoichiometry="1" constant="false"/>
          <speciesReference species="NAD" stoichiometry="1" constant="false"/>
        </listOfReactants>
        <listOfProducts>
          <speciesReference species="Pyruvate" stoichiometry="1" constant="false"/>
          <speciesReference species="CO2" stoichiometry="1" constant="false"/>
          <speciesReference species="NADH" stoichiometry="1" constant="false"/>
        </listOfProducts>
      </reaction>
      <reaction id="R01786" name="R01786" reversible="true" fast="false" compartment="cell">
        <annotation>
          <microbesflux:KO xmlns:microbesflux="http://tanglab.engineering.wustl.edu/dtd.xml">True</microbesflux:KO>
        </annotation>
        <listOfReactants>
          <speciesReference species="ATP" stoichiometry="1" constant="false"/>
          <speciesReference stoichiometry="1" constant="false"/>
        </listOfReactants>
        <listOfProducts>
          <speciesReference species="ADP" stoichiometry="1" constant="false"/>
          <speciesReference stoichiometry="1" constant="false"/>
        </listOfProducts>
      </reaction>
      <reaction id="R01030" name="R01030" reversible="true" fast="false" compartment="cell">
        <annotation>
          <microbesflux:KO xmlns:microbesflux="http://tanglab.engineering.wustl.edu/dtd.xml">True</microbesflux:KO>
        </annotation>
        <listOfReactants>
          <speciesReference stoichiometry="1" constant="false"/>
          <speciesReference species="H2O" stoichiometry="1" constant="false"/>
        </listOfReactants>
        <listOfProducts>
          <speciesReference species="Choline" stoichiometry="1" constant="false"/>
          <speciesReference stoichiometry="1" constant="false"/>
        </listOfProducts>
      </reaction>
      <reaction id="R03457" name="R03457" reversible="true" fast="false" compartment="cell">
        <listOfReactants>
          <speciesReference stoichiometry="1" constant="false"/>
        </listOfReactants>
        <listOfProducts>
          <speciesReference stoichiometry="1" constant="false"/>
        </listOfProducts>
      </reaction>
      <reaction id="R02750" name="R02750" reversible="true" fast="false" compartment="cell">
        <annotation>
          <microbesflux:KO xmlns:microbesflux="http://tanglab.engineering.wustl.edu/dtd.xml">True</microbesflux:KO>
        </annotation>
        <listOfReactants>
          <speciesReference stoichiometry="1" constant="false"/>
          <speciesReference species="ADP" stoichiometry="1" constant="false"/>
        </listOfReactants>
        <listOfProducts>
          <speciesReference species="Deoxyribose" stoichiometry="1" constant="false"/>
          <speciesReference species="ATP" stoichiometry="1" constant="false"/>
        </listOfProducts>
      </reaction>
      <reaction id="R01248" name="R01248" reversible="true" fast="false" compartment="cell">
        <listOfReactants>
          <speciesReference stoichiometry="1" constant="false"/>
          <speciesReference species="NAD" stoichiometry="1" constant="false"/>
        </listOfReactants>
        <listOfProducts>
          <speciesReference stoichiometry="1" constant="false"/>
          <speciesReference species="NADH" stoichiometry="1" constant="false"/>
        </listOfProducts>
      </reaction>
      <reaction id="R00355" name="R00355" reversible="true" fast="false" compartment="cell">
        <listOfReactants>
          <speciesReference stoichiometry="1" constant="false"/>
          <speciesReference stoichiometry="1" constant="false"/>
        </listOfReactants>
        <listOfProducts>
          <speciesReference species="Oxaloacetate" stoichiometry="1" constant="false"/>
          <speciesReference stoichiometry="1" constant="false"/>
        </listOfProducts>
      </reaction>
      <reaction id="R03458" name="R03458" reversible="true" fast="false" compartment="cell">
        <annotation>
          <microbesflux:KO xmlns:microbesflux="http://tanglab.engineering.wustl.edu/dtd.xml">True</microbesflux:KO>
        </annotation>
        <listOfReactants>
          <speciesReference stoichiometry="1" constant="false"/>
          <speciesReference species="NADP" stoichiometry="1" constant="false"/>
        </listOfReactants>
        <listOfProducts>
          <speciesReference stoichiometry="1" constant="false"/>
          <speciesReference species="NADPH" stoichiometry="1" constant="false"/>
          <speciesReference species="H" stoichiometry="1" constant="false"/>
        </listOfProducts>
      </reaction>
      <reaction id="R04230" name="R04230" reversible="true" fast="false" compartment="cell">
        <annotation>
          <microbesflux:KO xmlns:microbesflux="http://tanglab.engineering.wustl.edu/dtd.xml">True</microbesflux:KO>
        </annotation>
        <listOfReactants>
          <speciesReference species="ATP" stoichiometry="1" constant="false"/>
          <speciesReference stoichiometry="1" constant="false"/>
          <speciesReference stoichiometry="1" constant="false"/>
        </listOfReactants>
        <listOfProducts>
          <speciesReference species="AMP" stoichiometry="1" constant="false"/>
          <speciesReference species="Diphosphate" stoichiometry="1" constant="false"/>
          <speciesReference stoichiometry="1" constant="false"/>
        </listOfProducts>
      </reaction>
      <reaction id="R03321" name="R03321" reversible="true" fast="false" compartment="cell">
        <listOfReactants>
          <speciesReference stoichiometry="1" constant="false"/>
        </listOfReactants>
        <listOfProducts>
          <speciesReference stoichiometry="1" constant="false"/>
        </listOfProducts>
      </reaction>
      <reaction id="R00660" name="R00660" reversible="true" fast="false" compartment="cell">
        <annotation>
          <microbesflux:KO xmlns:microbesflux="http://tanglab.engineering.wustl.edu/dtd.xml">True</microbesflux:KO>
        </annotation>
        <listOfReactants>
          <speciesReference species="Phosphoenolpyruvate" stoichiometry="1" constant="false"/>
          <speciesReference stoichiometry="1" constant="false"/>
        </listOfReactants>
        <listOfProducts>
          <speciesReference stoichiometry="1" constant="false"/>
          <speciesReference species="Orthophosphate" stoichiometry="1" constant="false"/>
        </listOfProducts>
      </reaction>
      <reaction id="R00921" name="R00921" reversible="true" fast="false" compartment="cell">
        <annotation>
          <microbesflux:KO xmlns:microbesflux="http://tanglab.engineering.wustl.edu/dtd.xml">True</microbesflux:KO>
        </annotation>
        <listOfReactants>
          <speciesReference stoichiometry="1" constant="false"/>
          <speciesReference species="Orthophosphate" stoichiometry="1" constant="false"/>
        </listOfReactants>
        <listOfProducts>
          <speciesReference stoichiometry="1" constant="false"/>
          <speciesReference species="CoA" stoichiometry="1" constant="false"/>
        </listOfProducts>
      </reaction>
      <reaction id="Heterologous15" name="Heterologous15" reversible="true" fast="false" compartment="cell">
        <annotation>
          <microbesflux:user-reaction xmlns:microbesflux="http://tanglab.engineering.wustl.edu/dtd.xml">Heterologous</microbesflux:user-reaction>
        </annotation>
        <listOfReactants>
          <speciesReference species="Cellotriose" stoichiometry="1" constant="false"/>
        </listOfReactants>
        <listOfProducts>
          <speciesReference species="Cellobiose" stoichiometry="1" constant="false"/>
          <speciesReference stoichiometry="1" constant="false"/>
        </listOfProducts>
      </reaction>
      <reaction id="Heterologous14" name="Heterologous14" reversible="true" fast="false" compartment="cell">
        <annotation>
          <microbesflux:user-reaction xmlns:microbesflux="http://tanglab.engineering.wustl.edu/dtd.xml">Heterologous</microbesflux:user-reaction>
        </annotation>
        <listOfReactants>
          <speciesReference species="Cellotetraose" stoichiometry="1" constant="false"/>
        </listOfReactants>
        <listOfProducts>
          <speciesReference species="Cellotriose" stoichiometry="1" constant="false"/>
          <speciesReference stoichiometry="1" constant="false"/>
        </listOfProducts>
      </reaction>
      <reaction id="R02237" name="R02237" reversible="true" fast="false" compartment="cell">
        <annotation>
          <microbesflux:KO xmlns:microbesflux="http://tanglab.engineering.wustl.edu/dtd.xml">True</microbesflux:KO>
        </annotation>
        <listOfReactants>
          <speciesReference species="ATP" stoichiometry="1" constant="false"/>
          <speciesReference species="Dihydropteroate" stoichiometry="1" constant="false"/>
          <speciesReference stoichiometry="1" constant="false"/>
        </listOfReactants>
        <listOfProducts>
          <speciesReference species="ADP" stoichiometry="1" constant="false"/>
          <speciesReference species="Orthophosphate" stoichiometry="1" constant="false"/>
          <speciesReference species="Dihydrofolate" stoichiometry="1" constant="false"/>
        </listOfProducts>
      </reaction>
      <reaction id="R05223" name="R05223" reversible="true" fast="false" compartment="cell">
        <annotation>
          <microbesflux:KO xmlns:microbesflux="http://tanglab.engineering.wustl.edu/dtd.xml">True</microbesflux:KO>
        </annotation>
        <listOfReactants>
          <speciesReference stoichiometry="1" constant="false"/>
          <speciesReference species="GMP" stoichiometry="1" constant="false"/>
        </listOfReactants>
        <listOfProducts>
          <speciesReference stoichiometry="1" constant="false"/>
          <speciesReference stoichiometry="1" constant="false"/>
        </listOfProducts>
      </reaction>
      <reaction id="R05222" name="R05222" reversible="true" fast="false" compartment="cell">
        <annotation>
          <microbesflux:KO xmlns:microbesflux="http://tanglab.engineering.wustl.edu/dtd.xml">True</microbesflux:KO>
        </annotation>
        <listOfReactants>
          <speciesReference stoichiometry="1" constant="false"/>
          <speciesReference species="GTP" stoichiometry="1" constant="false"/>
        </listOfReactants>
        <listOfProducts>
          <speciesReference stoichiometry="1" constant="false"/>
          <speciesReference species="Diphosphate" stoichiometry="1" constant="false"/>
        </listOfProducts>
      </reaction>
      <reaction id="R05221" name="R05221" reversible="true" fast="false" compartment="cell">
        <annotation>
          <microbesflux:KO xmlns:microbesflux="http://tanglab.engineering.wustl.edu/dtd.xml">True</microbesflux:KO>
        </annotation>
        <listOfReactants>
          <speciesReference stoichiometry="1" constant="false"/>
          <speciesReference species="ATP" stoichiometry="1" constant="false"/>
        </listOfReactants>
        <listOfProducts>
          <speciesReference stoichiometry="1" constant="false"/>
          <speciesReference species="ADP" stoichiometry="1" constant="false"/>
        </listOfProducts>
      </reaction>
      <reaction id="R05220" name="R05220" reversible="true" fast="false" compartment="cell">
        <annotation>
          <microbesflux:KO xmlns:microbesflux="http://tanglab.engineering.wustl.edu/dtd.xml">True</microbesflux:KO>
        </annotation>
        <listOfReactants>
          <speciesReference stoichiometry="1" constant="false"/>
          <speciesReference species="ATP" stoichiometry="1" constant="false"/>
        </listOfReactants>
        <listOfProducts>
          <speciesReference stoichiometry="1" constant="false"/>
          <speciesReference species="Triphosphate" stoichiometry="1" constant="false"/>
        </listOfProducts>
      </reaction>
      <reaction id="R04724" name="R04724" reversible="true" fast="false" compartment="cell">
        <annotation>
          <microbesflux:KO xmlns:microbesflux="http://tanglab.engineering.wustl.edu/dtd.xml">True</microbesflux:KO>
        </annotation>
        <listOfReactants>
          <speciesReference stoichiometry="1" constant="false"/>
          <speciesReference species="NAD" stoichiometry="1" constant="false"/>
        </listOfReactants>
        <listOfProducts>
          <speciesReference stoichiometry="1" constant="false"/>
          <speciesReference species="NADH" stoichiometry="1" constant="false"/>
          <speciesReference species="H" stoichiometry="1" constant="false"/>
        </listOfProducts>
      </reaction>
      <reaction id="R05225" name="R05225" reversible="true" fast="false" compartment="cell">
        <annotation>
          <microbesflux:KO xmlns:microbesflux="http://tanglab.engineering.wustl.edu/dtd.xml">True</microbesflux:KO>
        </annotation>
        <listOfReactants>
          <speciesReference stoichiometry="1" constant="false"/>
          <speciesReference stoichiometry="4" constant="false"/>
          <speciesReference species="ATP" stoichiometry="4" constant="false"/>
          <speciesReference species="H2O" stoichiometry="4" constant="false"/>
        </listOfReactants>
        <listOfProducts>
          <speciesReference stoichiometry="1" constant="false"/>
          <speciesReference stoichiometry="4" constant="false"/>
          <speciesReference species="Orthophosphate" stoichiometry="4" constant="false"/>
          <speciesReference species="ADP" stoichiometry="4" constant="false"/>
        </listOfProducts>
      </reaction>
      <reaction id="R04726" name="R04726" reversible="true" fast="false" compartment="cell">
        <annotation>
          <microbesflux:KO xmlns:microbesflux="http://tanglab.engineering.wustl.edu/dtd.xml">True</microbesflux:KO>
        </annotation>
        <listOfReactants>
          <speciesReference stoichiometry="1" constant="false"/>
          <speciesReference stoichiometry="1" constant="false"/>
        </listOfReactants>
        <listOfProducts>
          <speciesReference stoichiometry="1" constant="false"/>
          <speciesReference species="CO2" stoichiometry="1" constant="false"/>
          <speciesReference stoichiometry="1" constant="false"/>
        </listOfProducts>
      </reaction>
      <reaction id="R03634" name="R03634" reversible="true" fast="false" compartment="cell">
        <annotation>
          <microbesflux:KO xmlns:microbesflux="http://tanglab.engineering.wustl.edu/dtd.xml">True</microbesflux:KO>
        </annotation>
        <listOfReactants>
          <speciesReference species="Stachyose" stoichiometry="1" constant="false"/>
          <speciesReference species="H2O" stoichiometry="1" constant="false"/>
        </listOfReactants>
        <listOfProducts>
          <speciesReference species="Raffinose" stoichiometry="1" constant="false"/>
          <speciesReference stoichiometry="1" constant="false"/>
        </listOfProducts>
      </reaction>
      <reaction id="R02292" name="R02292" reversible="true" fast="false" compartment="cell">
        <listOfReactants>
          <speciesReference stoichiometry="1" constant="false"/>
          <speciesReference species="Pyruvate" stoichiometry="1" constant="false"/>
        </listOfReactants>
        <listOfProducts>
          <speciesReference stoichiometry="1" constant="false"/>
        </listOfProducts>
      </reaction>
      <reaction id="R05630" name="R05630" reversible="true" fast="false" compartment="cell">
        <annotation>
          <microbesflux:KO xmlns:microbesflux="http://tanglab.engineering.wustl.edu/dtd.xml">True</microbesflux:KO>
        </annotation>
        <listOfReactants>
          <speciesReference stoichiometry="1" constant="false"/>
          <speciesReference stoichiometry="1" constant="false"/>
        </listOfReactants>
        <listOfProducts>
          <speciesReference species="UMP" stoichiometry="1" constant="false"/>
          <speciesReference stoichiometry="1" constant="false"/>
        </listOfProducts>
      </reaction>
      <reaction id="R05633" name="R05633" reversible="true" fast="false" compartment="cell">
        <annotation>
          <microbesflux:KO xmlns:microbesflux="http://tanglab.engineering.wustl.edu/dtd.xml">True</microbesflux:KO>
        </annotation>
        <listOfReactants>
          <speciesReference stoichiometry="1" constant="false"/>
          <speciesReference species="CTP" stoichiometry="1" constant="false"/>
        </listOfReactants>
        <listOfProducts>
          <speciesReference stoichiometry="1" constant="false"/>
          <speciesReference species="Diphosphate" stoichiometry="1" constant="false"/>
        </listOfProducts>
      </reaction>
      <reaction id="R05634" name="R05634" reversible="true" fast="false" compartment="cell">
        <annotation>
          <microbesflux:KO xmlns:microbesflux="http://tanglab.engineering.wustl.edu/dtd.xml">True</microbesflux:KO>
        </annotation>
        <listOfReactants>
          <speciesReference stoichiometry="1" constant="false"/>
          <speciesReference species="ATP" stoichiometry="1" constant="false"/>
        </listOfReactants>
        <listOfProducts>
          <speciesReference stoichiometry="1" constant="false"/>
          <speciesReference species="ADP" stoichiometry="1" constant="false"/>
        </listOfProducts>
      </reaction>
      <reaction id="R05636" name="R05636" reversible="true" fast="false" compartment="cell">
        <annotation>
          <microbesflux:KO xmlns:microbesflux="http://tanglab.engineering.wustl.edu/dtd.xml">True</microbesflux:KO>
        </annotation>
        <listOfReactants>
          <speciesReference species="Pyruvate" stoichiometry="1" constant="false"/>
          <speciesReference stoichiometry="1" constant="false"/>
        </listOfReactants>
        <listOfProducts>
          <speciesReference stoichiometry="1" constant="false"/>
          <speciesReference species="CO2" stoichiometry="1" constant="false"/>
        </listOfProducts>
      </reaction>
      <reaction id="R05637" name="R05637" reversible="true" fast="false" compartment="cell">
        <annotation>
          <microbesflux:KO xmlns:microbesflux="http://tanglab.engineering.wustl.edu/dtd.xml">True</microbesflux:KO>
        </annotation>
        <listOfReactants>
          <speciesReference stoichiometry="1" constant="false"/>
        </listOfReactants>
        <listOfProducts>
          <speciesReference stoichiometry="1" constant="false"/>
          <speciesReference species="CMP" stoichiometry="1" constant="false"/>
        </listOfProducts>
      </reaction>
      <reaction id="R01856" name="R01856" reversible="true" fast="false" compartment="cell">
        <annotation>
          <microbesflux:KO xmlns:microbesflux="http://tanglab.engineering.wustl.edu/dtd.xml">True</microbesflux:KO>
        </annotation>
        <listOfReactants>
          <speciesReference species="dGTP" stoichiometry="1" constant="false"/>
          <speciesReference species="H2O" stoichiometry="1" constant="false"/>
        </listOfReactants>
        <listOfProducts>
          <speciesReference species="Deoxyguanosine" stoichiometry="1" constant="false"/>
          <speciesReference species="Triphosphate" stoichiometry="1" constant="false"/>
        </listOfProducts>
      </reaction>
      <reaction id="R01857" name="R01857" reversible="true" fast="false" compartment="cell">
        <annotation>
          <microbesflux:KO xmlns:microbesflux="http://tanglab.engineering.wustl.edu/dtd.xml">True</microbesflux:KO>
        </annotation>
        <listOfReactants>
          <speciesReference species="ATP" stoichiometry="1" constant="false"/>
          <speciesReference species="dGDP" stoichiometry="1" constant="false"/>
        </listOfReactants>
        <listOfProducts>
          <speciesReference species="ADP" stoichiometry="1" constant="false"/>
          <speciesReference species="dGTP" stoichiometry="1" constant="false"/>
        </listOfProducts>
      </reaction>
      <reaction id="R02297" name="R02297" reversible="true" fast="false" compartment="cell">
        <annotation>
          <microbesflux:KO xmlns:microbesflux="http://tanglab.engineering.wustl.edu/dtd.xml">True</microbesflux:KO>
        </annotation>
        <listOfReactants>
          <speciesReference species="Xanthosine" stoichiometry="1" constant="false"/>
          <speciesReference species="Orthophosphate" stoichiometry="1" constant="false"/>
        </listOfReactants>
        <listOfProducts>
          <speciesReference species="Xanthine" stoichiometry="1" constant="false"/>
          <speciesReference stoichiometry="1" constant="false"/>
        </listOfProducts>
      </reaction>
      <reaction id="R01858" name="R01858" reversible="true" fast="false" compartment="cell">
        <annotation>
          <microbesflux:KO xmlns:microbesflux="http://tanglab.engineering.wustl.edu/dtd.xml">True</microbesflux:KO>
        </annotation>
        <listOfReactants>
          <speciesReference species="dGTP" stoichiometry="1" constant="false"/>
          <speciesReference species="Pyruvate" stoichiometry="1" constant="false"/>
        </listOfReactants>
        <listOfProducts>
          <speciesReference species="dGDP" stoichiometry="1" constant="false"/>
          <speciesReference species="Phosphoenolpyruvate" stoichiometry="1" constant="false"/>
        </listOfProducts>
      </reaction>
      <reaction id="R01859" name="R01859" reversible="true" fast="false" compartment="cell">
        <annotation>
          <microbesflux:KO xmlns:microbesflux="http://tanglab.engineering.wustl.edu/dtd.xml">True</microbesflux:KO>
        </annotation>
        <listOfReactants>
          <speciesReference species="ATP" stoichiometry="1" constant="false"/>
          <speciesReference stoichiometry="1" constant="false"/>
          <speciesReference stoichiometry="1" constant="false"/>
        </listOfReactants>
        <listOfProducts>
          <speciesReference species="ADP" stoichiometry="1" constant="false"/>
          <speciesReference species="Orthophosphate" stoichiometry="1" constant="false"/>
          <speciesReference stoichiometry="1" constant="false"/>
        </listOfProducts>
      </reaction>
      <reaction id="R01993" name="R01993" reversible="true" fast="false" compartment="cell">
        <annotation>
          <microbesflux:KO xmlns:microbesflux="http://tanglab.engineering.wustl.edu/dtd.xml">True</microbesflux:KO>
        </annotation>
        <listOfReactants>
          <speciesReference stoichiometry="1" constant="false"/>
          <speciesReference species="H2O" stoichiometry="1" constant="false"/>
        </listOfReactants>
        <listOfProducts>
          <speciesReference stoichiometry="1" constant="false"/>
        </listOfProducts>
      </reaction>
      <reaction id="R00289" name="R00289" reversible="true" fast="false" compartment="cell">
        <listOfReactants>
          <speciesReference species="UTP" stoichiometry="1" constant="false"/>
          <speciesReference stoichiometry="1" constant="false"/>
        </listOfReactants>
        <listOfProducts>
          <speciesReference species="Diphosphate" stoichiometry="1" constant="false"/>
          <speciesReference stoichiometry="1" constant="false"/>
        </listOfProducts>
      </reaction>
      <reaction id="R00811" name="R00811" reversible="true" fast="false" compartment="cell">
        <annotation>
          <microbesflux:KO xmlns:microbesflux="http://tanglab.engineering.wustl.edu/dtd.xml">True</microbesflux:KO>
        </annotation>
        <listOfReactants>
          <speciesReference species="Sucrose" stoichiometry="1" constant="false"/>
          <speciesReference stoichiometry="1" constant="false"/>
        </listOfReactants>
        <listOfProducts>
          <speciesReference stoichiometry="1" constant="false"/>
          <speciesReference stoichiometry="1" constant="false"/>
        </listOfProducts>
      </reaction>
      <reaction id="R08768" name="R08768" reversible="true" fast="false" compartment="cell">
        <annotation>
          <microbesflux:KO xmlns:microbesflux="http://tanglab.engineering.wustl.edu/dtd.xml">True</microbesflux:KO>
        </annotation>
        <listOfReactants>
          <speciesReference stoichiometry="1" constant="false"/>
          <speciesReference species="Oxygen" stoichiometry="1" constant="false"/>
          <speciesReference species="NADPH" stoichiometry="1" constant="false"/>
        </listOfReactants>
        <listOfProducts>
          <speciesReference stoichiometry="1" constant="false"/>
          <speciesReference species="NADP" stoichiometry="1" constant="false"/>
          <speciesReference species="H2O" stoichiometry="1" constant="false"/>
        </listOfProducts>
      </reaction>
      <reaction id="R02886" name="R02886" reversible="true" fast="false" compartment="cell">
        <annotation>
          <microbesflux:KO xmlns:microbesflux="http://tanglab.engineering.wustl.edu/dtd.xml">True</microbesflux:KO>
        </annotation>
        <listOfReactants>
          <speciesReference species="Cellulose" stoichiometry="1" constant="false"/>
          <speciesReference species="H2O" stoichiometry="1" constant="false"/>
        </listOfReactants>
        <listOfProducts>
          <speciesReference species="Cellulose" stoichiometry="1" constant="false"/>
          <speciesReference species="Cellobiose" stoichiometry="1" constant="false"/>
        </listOfProducts>
      </reaction>
      <reaction id="R02739" name="R02739" reversible="true" fast="false" compartment="cell">
        <listOfReactants>
          <speciesReference stoichiometry="1" constant="false"/>
        </listOfReactants>
        <listOfProducts>
          <speciesReference stoichiometry="1" constant="false"/>
        </listOfProducts>
      </reaction>
      <reaction id="Outflow53" name="Outflow53" reversible="true" fast="false" compartment="cell">
        <annotation>
          <microbesflux:user-reaction xmlns:microbesflux="http://tanglab.engineering.wustl.edu/dtd.xml">Outflow</microbesflux:user-reaction>
        </annotation>
        <listOfReactants>
          <speciesReference stoichiometry="1" constant="false"/>
        </listOfReactants>
        <listOfProducts>
          <speciesReference stoichiometry="1" constant="false"/>
        </listOfProducts>
      </reaction>
      <reaction id="R03187" name="R03187" reversible="true" fast="false" compartment="cell">
        <annotation>
          <microbesflux:KO xmlns:microbesflux="http://tanglab.engineering.wustl.edu/dtd.xml">True</microbesflux:KO>
        </annotation>
        <listOfReactants>
          <speciesReference species="ATP" stoichiometry="1" constant="false"/>
          <speciesReference stoichiometry="1" constant="false"/>
          <speciesReference species="H2O" stoichiometry="2" constant="false"/>
        </listOfReactants>
        <listOfProducts>
          <speciesReference species="ADP" stoichiometry="1" constant="false"/>
          <speciesReference species="Orthophosphate" stoichiometry="1" constant="false"/>
          <speciesReference stoichiometry="1" constant="false"/>
        </listOfProducts>
      </reaction>
      <reaction id="R00985" name="R00985" reversible="true" fast="false" compartment="cell">
        <listOfReactants>
          <speciesReference species="Chorismate" stoichiometry="1" constant="false"/>
          <speciesReference species="NH3" stoichiometry="1" constant="false"/>
        </listOfReactants>
        <listOfProducts>
          <speciesReference species="Anthranilate" stoichiometry="1" constant="false"/>
          <speciesReference species="Pyruvate" stoichiometry="1" constant="false"/>
        </listOfProducts>
      </reaction>
      <reaction id="R02735" name="R02735" reversible="true" fast="false" compartment="cell">
        <listOfReactants>
          <speciesReference stoichiometry="1" constant="false"/>
        </listOfReactants>
        <listOfProducts>
          <speciesReference stoichiometry="1" constant="false"/>
        </listOfProducts>
      </reaction>
      <reaction id="R01920" name="R01920" reversible="true" fast="false" compartment="cell">
        <annotation>
          <microbesflux:KO xmlns:microbesflux="http://tanglab.engineering.wustl.edu/dtd.xml">True</microbesflux:KO>
        </annotation>
        <listOfReactants>
          <speciesReference stoichiometry="1" constant="false"/>
          <speciesReference species="Putrescine" stoichiometry="1" constant="false"/>
        </listOfReactants>
        <listOfProducts>
          <speciesReference stoichiometry="1" constant="false"/>
          <speciesReference species="Spermidine" stoichiometry="1" constant="false"/>
        </listOfProducts>
      </reaction>
      <reaction id="R00438" name="R00438" reversible="true" fast="false" compartment="cell">
        <annotation>
          <microbesflux:KO xmlns:microbesflux="http://tanglab.engineering.wustl.edu/dtd.xml">True</microbesflux:KO>
        </annotation>
        <listOfReactants>
          <speciesReference species="RNA" stoichiometry="1" constant="false"/>
          <speciesReference species="Orthophosphate" stoichiometry="1" constant="false"/>
        </listOfReactants>
        <listOfProducts>
          <speciesReference species="RNA" stoichiometry="1" constant="false"/>
          <speciesReference species="UDP" stoichiometry="1" constant="false"/>
        </listOfProducts>
      </reaction>
      <reaction id="R05570" name="R05570" reversible="true" fast="false" compartment="cell">
        <annotation>
          <microbesflux:KO xmlns:microbesflux="http://tanglab.engineering.wustl.edu/dtd.xml">True</microbesflux:KO>
        </annotation>
        <listOfReactants>
          <speciesReference species="Galactitol" stoichiometry="1" constant="false"/>
          <speciesReference stoichiometry="1" constant="false"/>
        </listOfReactants>
        <listOfProducts>
          <speciesReference stoichiometry="1" constant="false"/>
          <speciesReference stoichiometry="1" constant="false"/>
        </listOfProducts>
      </reaction>
      <reaction id="R00430" name="R00430" reversible="true" fast="false" compartment="cell">
        <annotation>
          <microbesflux:KO xmlns:microbesflux="http://tanglab.engineering.wustl.edu/dtd.xml">True</microbesflux:KO>
        </annotation>
        <listOfReactants>
          <speciesReference species="GTP" stoichiometry="1" constant="false"/>
          <speciesReference species="Pyruvate" stoichiometry="1" constant="false"/>
        </listOfReactants>
        <listOfProducts>
          <speciesReference species="GDP" stoichiometry="1" constant="false"/>
          <speciesReference species="Phosphoenolpyruvate" stoichiometry="1" constant="false"/>
        </listOfProducts>
      </reaction>
      <reaction id="R00435" name="R00435" reversible="true" fast="false" compartment="cell">
        <annotation>
          <microbesflux:KO xmlns:microbesflux="http://tanglab.engineering.wustl.edu/dtd.xml">True</microbesflux:KO>
        </annotation>
        <listOfReactants>
          <speciesReference species="ATP" stoichiometry="1" constant="false"/>
          <speciesReference species="RNA" stoichiometry="1" constant="false"/>
        </listOfReactants>
        <listOfProducts>
          <speciesReference species="Diphosphate" stoichiometry="1" constant="false"/>
          <speciesReference species="RNA" stoichiometry="1" constant="false"/>
        </listOfProducts>
      </reaction>
      <reaction id="R00437" name="R00437" reversible="true" fast="false" compartment="cell">
        <annotation>
          <microbesflux:KO xmlns:microbesflux="http://tanglab.engineering.wustl.edu/dtd.xml">True</microbesflux:KO>
        </annotation>
        <listOfReactants>
          <speciesReference species="RNA" stoichiometry="1" constant="false"/>
          <speciesReference species="Orthophosphate" stoichiometry="1" constant="false"/>
        </listOfReactants>
        <listOfProducts>
          <speciesReference species="RNA" stoichiometry="1" constant="false"/>
          <speciesReference species="ADP" stoichiometry="1" constant="false"/>
        </listOfProducts>
      </reaction>
      <reaction id="R03898" name="R03898" reversible="true" fast="false" compartment="cell">
        <listOfReactants>
          <speciesReference stoichiometry="1" constant="false"/>
        </listOfReactants>
        <listOfProducts>
          <speciesReference stoichiometry="1" constant="false"/>
        </listOfProducts>
      </reaction>
      <reaction id="R03896" name="R03896" reversible="true" fast="false" compartment="cell">
        <listOfReactants>
          <speciesReference stoichiometry="1" constant="false"/>
        </listOfReactants>
        <listOfProducts>
          <speciesReference stoichiometry="1" constant="false"/>
        </listOfProducts>
      </reaction>
      <reaction id="R02340" name="R02340" reversible="true" fast="false" compartment="cell">
        <listOfReactants>
          <speciesReference stoichiometry="1" constant="false"/>
        </listOfReactants>
        <listOfProducts>
          <speciesReference species="Indole" stoichiometry="1" constant="false"/>
          <speciesReference stoichiometry="1" constant="false"/>
        </listOfProducts>
      </reaction>
      <reaction id="R07459" name="R07459" reversible="true" fast="false" compartment="cell">
        <annotation>
          <microbesflux:KO xmlns:microbesflux="http://tanglab.engineering.wustl.edu/dtd.xml">True</microbesflux:KO>
        </annotation>
        <listOfReactants>
          <speciesReference species="C15810" stoichiometry="1" constant="false"/>
          <speciesReference species="ATP" stoichiometry="1" constant="false"/>
        </listOfReactants>
        <listOfProducts>
          <speciesReference species="C15813" stoichiometry="1" constant="false"/>
          <speciesReference species="Diphosphate" stoichiometry="1" constant="false"/>
        </listOfProducts>
      </reaction>
      <reaction id="R04470" name="R04470" reversible="true" fast="false" compartment="cell">
        <annotation>
          <microbesflux:KO xmlns:microbesflux="http://tanglab.engineering.wustl.edu/dtd.xml">True</microbesflux:KO>
        </annotation>
        <listOfReactants>
          <speciesReference stoichiometry="1" constant="false"/>
          <speciesReference species="H2O" stoichiometry="1" constant="false"/>
        </listOfReactants>
        <listOfProducts>
          <speciesReference stoichiometry="1" constant="false"/>
          <speciesReference stoichiometry="1" constant="false"/>
        </listOfProducts>
      </reaction>
      <reaction id="R07456" name="R07456" reversible="true" fast="false" compartment="cell">
        <annotation>
          <microbesflux:KO xmlns:microbesflux="http://tanglab.engineering.wustl.edu/dtd.xml">True</microbesflux:KO>
        </annotation>
        <listOfReactants>
          <speciesReference stoichiometry="1" constant="false"/>
          <speciesReference stoichiometry="1" constant="false"/>
          <speciesReference stoichiometry="1" constant="false"/>
        </listOfReactants>
        <listOfProducts>
          <speciesReference stoichiometry="1" constant="false"/>
          <speciesReference stoichiometry="1" constant="false"/>
        </listOfProducts>
      </reaction>
      <reaction id="R01104" name="R01104" reversible="true" fast="false" compartment="cell">
        <annotation>
          <microbesflux:KO xmlns:microbesflux="http://tanglab.engineering.wustl.edu/dtd.xml">True</microbesflux:KO>
        </annotation>
        <listOfReactants>
          <speciesReference stoichiometry="1" constant="false"/>
        </listOfReactants>
        <listOfProducts>
          <speciesReference stoichiometry="1" constant="false"/>
          <speciesReference species="Glycerol" stoichiometry="1" constant="false"/>
        </listOfProducts>
      </reaction>
      <reaction id="R00078" name="R00078" reversible="true" fast="false" compartment="cell">
        <annotation>
          <microbesflux:KO xmlns:microbesflux="http://tanglab.engineering.wustl.edu/dtd.xml">True</microbesflux:KO>
        </annotation>
        <listOfReactants>
          <speciesReference species="Oxygen" stoichiometry="1" constant="false"/>
          <speciesReference species="Fe2" stoichiometry="4" constant="false"/>
          <speciesReference species="H" stoichiometry="4" constant="false"/>
        </listOfReactants>
        <listOfProducts>
          <speciesReference species="Fe3" stoichiometry="4" constant="false"/>
          <speciesReference species="H2O" stoichiometry="2" constant="false"/>
        </listOfProducts>
      </reaction>
      <reaction id="R00177" name="R00177" reversible="true" fast="false" compartment="cell">
        <annotation>
          <microbesflux:KO xmlns:microbesflux="http://tanglab.engineering.wustl.edu/dtd.xml">True</microbesflux:KO>
        </annotation>
        <listOfReactants>
          <speciesReference species="Orthophosphate" stoichiometry="1" constant="false"/>
          <speciesReference species="Diphosphate" stoichiometry="1" constant="false"/>
          <speciesReference stoichiometry="1" constant="false"/>
        </listOfReactants>
        <listOfProducts>
          <speciesReference species="ATP" stoichiometry="1" constant="false"/>
          <speciesReference stoichiometry="1" constant="false"/>
          <speciesReference species="H2O" stoichiometry="1" constant="false"/>
        </listOfProducts>
      </reaction>
      <reaction id="R00178" name="R00178" reversible="true" fast="false" compartment="cell">
        <annotation>
          <microbesflux:KO xmlns:microbesflux="http://tanglab.engineering.wustl.edu/dtd.xml">True</microbesflux:KO>
        </annotation>
        <listOfReactants>
          <speciesReference stoichiometry="1" constant="false"/>
          <speciesReference species="H" stoichiometry="1" constant="false"/>
        </listOfReactants>
        <listOfProducts>
          <speciesReference stoichiometry="1" constant="false"/>
          <speciesReference species="CO2" stoichiometry="1" constant="false"/>
        </listOfProducts>
      </reaction>
      <reaction id="R03291" name="R03291" reversible="true" fast="false" compartment="cell">
        <annotation>
          <microbesflux:KO xmlns:microbesflux="http://tanglab.engineering.wustl.edu/dtd.xml">True</microbesflux:KO>
        </annotation>
        <listOfReactants>
          <speciesReference stoichiometry="1" constant="false"/>
          <speciesReference species="NAD" stoichiometry="1" constant="false"/>
        </listOfReactants>
        <listOfProducts>
          <speciesReference stoichiometry="1" constant="false"/>
          <speciesReference species="NADH" stoichiometry="1" constant="false"/>
          <speciesReference species="H" stoichiometry="1" constant="false"/>
        </listOfProducts>
      </reaction>
      <reaction id="R05555" name="R05555" reversible="true" fast="false" compartment="cell">
        <annotation>
          <microbesflux:KO xmlns:microbesflux="http://tanglab.engineering.wustl.edu/dtd.xml">True</microbesflux:KO>
        </annotation>
        <listOfReactants>
          <speciesReference stoichiometry="1" constant="false"/>
          <speciesReference stoichiometry="1" constant="false"/>
        </listOfReactants>
        <listOfProducts>
          <speciesReference stoichiometry="1" constant="false"/>
          <speciesReference species="Diphosphate" stoichiometry="1" constant="false"/>
        </listOfProducts>
      </reaction>
      <reaction id="R02749" name="R02749" reversible="true" fast="false" compartment="cell">
        <annotation>
          <microbesflux:KO xmlns:microbesflux="http://tanglab.engineering.wustl.edu/dtd.xml">True</microbesflux:KO>
        </annotation>
        <listOfReactants>
          <speciesReference stoichiometry="1" constant="false"/>
        </listOfReactants>
        <listOfProducts>
          <speciesReference stoichiometry="1" constant="false"/>
        </listOfProducts>
      </reaction>
      <reaction id="R01103" name="R01103" reversible="true" fast="false" compartment="cell">
        <annotation>
          <microbesflux:KO xmlns:microbesflux="http://tanglab.engineering.wustl.edu/dtd.xml">True</microbesflux:KO>
        </annotation>
        <listOfReactants>
          <speciesReference species="Raffinose" stoichiometry="1" constant="false"/>
          <speciesReference species="H2O" stoichiometry="1" constant="false"/>
        </listOfReactants>
        <listOfProducts>
          <speciesReference stoichiometry="1" constant="false"/>
          <speciesReference species="Sucrose" stoichiometry="1" constant="false"/>
        </listOfProducts>
      </reaction>
      <reaction id="R00722" name="R00722" reversible="true" fast="false" compartment="cell">
        <annotation>
          <microbesflux:KO xmlns:microbesflux="http://tanglab.engineering.wustl.edu/dtd.xml">True</microbesflux:KO>
        </annotation>
        <listOfReactants>
          <speciesReference species="ATP" stoichiometry="1" constant="false"/>
          <speciesReference species="IDP" stoichiometry="1" constant="false"/>
        </listOfReactants>
        <listOfProducts>
          <speciesReference species="ADP" stoichiometry="1" constant="false"/>
          <speciesReference species="ITP" stoichiometry="1" constant="false"/>
        </listOfProducts>
      </reaction>
      <reaction id="R05071" name="R05071" reversible="true" fast="false" compartment="cell">
        <listOfReactants>
          <speciesReference stoichiometry="1" constant="false"/>
        </listOfReactants>
        <listOfProducts>
          <speciesReference stoichiometry="1" constant="false"/>
        </listOfProducts>
      </reaction>
      <reaction id="R01072" name="R01072" reversible="true" fast="false" compartment="cell">
        <annotation>
          <microbesflux:KO xmlns:microbesflux="http://tanglab.engineering.wustl.edu/dtd.xml">True</microbesflux:KO>
        </annotation>
        <listOfReactants>
          <speciesReference stoichiometry="1" constant="false"/>
          <speciesReference species="Diphosphate" stoichiometry="1" constant="false"/>
          <speciesReference stoichiometry="1" constant="false"/>
        </listOfReactants>
        <listOfProducts>
          <speciesReference stoichiometry="1" constant="false"/>
          <speciesReference stoichiometry="1" constant="false"/>
          <speciesReference species="H2O" stoichiometry="1" constant="false"/>
        </listOfProducts>
      </reaction>
      <reaction id="R01073" name="R01073" reversible="true" fast="false" compartment="cell">
        <listOfReactants>
          <speciesReference stoichiometry="1" constant="false"/>
          <speciesReference species="Diphosphate" stoichiometry="1" constant="false"/>
        </listOfReactants>
        <listOfProducts>
          <speciesReference species="Anthranilate" stoichiometry="1" constant="false"/>
          <speciesReference stoichiometry="1" constant="false"/>
        </listOfProducts>
      </reaction>
      <reaction id="R02783" name="R02783" reversible="true" fast="false" compartment="cell">
        <annotation>
          <microbesflux:KO xmlns:microbesflux="http://tanglab.engineering.wustl.edu/dtd.xml">True</microbesflux:KO>
        </annotation>
        <listOfReactants>
          <speciesReference species="ATP" stoichiometry="1" constant="false"/>
          <speciesReference stoichiometry="1" constant="false"/>
          <speciesReference stoichiometry="1" constant="false"/>
        </listOfReactants>
        <listOfProducts>
          <speciesReference species="ADP" stoichiometry="1" constant="false"/>
          <speciesReference species="Orthophosphate" stoichiometry="1" constant="false"/>
          <speciesReference stoichiometry="1" constant="false"/>
        </listOfProducts>
      </reaction>
      <reaction id="R02782" name="R02782" reversible="true" fast="false" compartment="cell">
        <annotation>
          <microbesflux:KO xmlns:microbesflux="http://tanglab.engineering.wustl.edu/dtd.xml">True</microbesflux:KO>
        </annotation>
        <listOfReactants>
          <speciesReference stoichiometry="1" constant="false"/>
        </listOfReactants>
        <listOfProducts>
          <speciesReference stoichiometry="1" constant="false"/>
          <speciesReference species="H2O" stoichiometry="1" constant="false"/>
        </listOfProducts>
      </reaction>
      <reaction id="Heterologous64" name="Heterologous64" reversible="true" fast="false" compartment="cell">
        <annotation>
          <microbesflux:user-reaction xmlns:microbesflux="http://tanglab.engineering.wustl.edu/dtd.xml">Heterologous</microbesflux:user-reaction>
        </annotation>
        <listOfReactants>
          <speciesReference stoichiometry="23.32" constant="false"/>
          <speciesReference species="ATP" stoichiometry="20.49" constant="false"/>
          <speciesReference species="NADPH" stoichiometry="41.78" constant="false"/>
          <speciesReference stoichiometry="0.8" constant="false"/>
          <speciesReference stoichiometry="1.415" constant="false"/>
          <speciesReference species="NADH" stoichiometry="0.615" constant="false"/>
        </listOfReactants>
        <listOfProducts>
          <speciesReference species="CoA" stoichiometry="23.32" constant="false"/>
          <speciesReference species="ADP" stoichiometry="20.49" constant="false"/>
          <speciesReference species="Orthophosphate" stoichiometry="20.489" constant="false"/>
          <speciesReference species="NADP" stoichiometry="41.78" constant="false"/>
          <speciesReference species="C01356" stoichiometry="1" constant="false"/>
          <speciesReference species="NAD" stoichiometry="0.615" constant="false"/>
        </listOfProducts>
      </reaction>
      <reaction id="Heterologous65" name="Heterologous65" reversible="true" fast="false" compartment="cell">
        <annotation>
          <microbesflux:user-reaction xmlns:microbesflux="http://tanglab.engineering.wustl.edu/dtd.xml">Heterologous</microbesflux:user-reaction>
        </annotation>
        <listOfReactants>
          <speciesReference stoichiometry="2.058" constant="false"/>
          <speciesReference stoichiometry="4.115" constant="false"/>
        </listOfReactants>
        <listOfProducts>
          <speciesReference species="C00182" stoichiometry="1" constant="false"/>
          <speciesReference species="UDP" stoichiometry="6.173" constant="false"/>
        </listOfProducts>
      </reaction>
      <reaction id="R01074" name="R01074" reversible="true" fast="false" compartment="cell">
        <annotation>
          <microbesflux:KO xmlns:microbesflux="http://tanglab.engineering.wustl.edu/dtd.xml">True</microbesflux:KO>
        </annotation>
        <listOfReactants>
          <speciesReference species="ATP" stoichiometry="1" constant="false"/>
          <speciesReference species="Biotin" stoichiometry="1" constant="false"/>
        </listOfReactants>
        <listOfProducts>
          <speciesReference species="Diphosphate" stoichiometry="1" constant="false"/>
          <speciesReference stoichiometry="1" constant="false"/>
        </listOfProducts>
      </reaction>
      <reaction id="R03527" name="R03527" reversible="true" fast="false" compartment="cell">
        <annotation>
          <microbesflux:KO xmlns:microbesflux="http://tanglab.engineering.wustl.edu/dtd.xml">True</microbesflux:KO>
        </annotation>
        <listOfReactants>
          <speciesReference stoichiometry="1" constant="false"/>
          <speciesReference species="H2O" stoichiometry="1" constant="false"/>
        </listOfReactants>
        <listOfProducts>
          <speciesReference species="ROH" stoichiometry="1" constant="false"/>
          <speciesReference stoichiometry="1" constant="false"/>
        </listOfProducts>
      </reaction>
      <reaction id="R01172" name="R01172" reversible="true" fast="false" compartment="cell">
        <annotation>
          <microbesflux:KO xmlns:microbesflux="http://tanglab.engineering.wustl.edu/dtd.xml">True</microbesflux:KO>
        </annotation>
        <listOfReactants>
          <speciesReference species="Butanal" stoichiometry="1" constant="false"/>
          <speciesReference species="CoA" stoichiometry="1" constant="false"/>
          <speciesReference species="NAD" stoichiometry="1" constant="false"/>
        </listOfReactants>
        <listOfProducts>
          <speciesReference stoichiometry="1" constant="false"/>
          <speciesReference species="NADH" stoichiometry="1" constant="false"/>
          <speciesReference species="H" stoichiometry="1" constant="false"/>
        </listOfProducts>
      </reaction>
      <reaction id="R01078" name="R01078" reversible="true" fast="false" compartment="cell">
        <annotation>
          <microbesflux:KO xmlns:microbesflux="http://tanglab.engineering.wustl.edu/dtd.xml">True</microbesflux:KO>
        </annotation>
        <listOfReactants>
          <speciesReference species="Dethiobiotin" stoichiometry="1" constant="false"/>
          <speciesReference species="Sulfur" stoichiometry="1" constant="false"/>
          <speciesReference stoichiometry="2" constant="false"/>
          <speciesReference stoichiometry="2" constant="false"/>
          <speciesReference species="H" stoichiometry="2" constant="false"/>
        </listOfReactants>
        <listOfProducts>
          <speciesReference species="Biotin" stoichiometry="1" constant="false"/>
          <speciesReference stoichiometry="2" constant="false"/>
          <speciesReference stoichiometry="2" constant="false"/>
        </listOfProducts>
      </reaction>
      <reaction id="R01174" name="R01174" reversible="true" fast="false" compartment="cell">
        <annotation>
          <microbesflux:KO xmlns:microbesflux="http://tanglab.engineering.wustl.edu/dtd.xml">True</microbesflux:KO>
        </annotation>
        <listOfReactants>
          <speciesReference stoichiometry="1" constant="false"/>
          <speciesReference species="Orthophosphate" stoichiometry="1" constant="false"/>
        </listOfReactants>
        <listOfProducts>
          <speciesReference species="CoA" stoichiometry="1" constant="false"/>
          <speciesReference species="Butanoylphosphate" stoichiometry="1" constant="false"/>
        </listOfProducts>
      </reaction>
      <reaction id="R06171" name="R06171" reversible="true" fast="false" compartment="cell">
        <annotation>
          <microbesflux:KO xmlns:microbesflux="http://tanglab.engineering.wustl.edu/dtd.xml">True</microbesflux:KO>
        </annotation>
        <listOfReactants>
          <speciesReference stoichiometry="1" constant="false"/>
        </listOfReactants>
        <listOfProducts>
          <speciesReference species="Glycine" stoichiometry="1" constant="false"/>
          <speciesReference species="Acetaldehyde" stoichiometry="1" constant="false"/>
        </listOfProducts>
      </reaction>
      <reaction id="R00315" name="R00315" reversible="true" fast="false" compartment="cell">
        <annotation>
          <microbesflux:KO xmlns:microbesflux="http://tanglab.engineering.wustl.edu/dtd.xml">True</microbesflux:KO>
        </annotation>
        <listOfReactants>
          <speciesReference species="ATP" stoichiometry="1" constant="false"/>
          <speciesReference species="Acetate" stoichiometry="1" constant="false"/>
        </listOfReactants>
        <listOfProducts>
          <speciesReference species="ADP" stoichiometry="1" constant="false"/>
          <speciesReference stoichiometry="1" constant="false"/>
        </listOfProducts>
      </reaction>
      <reaction id="R00317" name="R00317" reversible="true" fast="false" compartment="cell">
        <listOfReactants>
          <speciesReference stoichiometry="1" constant="false"/>
        </listOfReactants>
        <listOfProducts>
          <speciesReference species="Acetate" stoichiometry="1" constant="false"/>
          <speciesReference species="Orthophosphate" stoichiometry="1" constant="false"/>
        </listOfProducts>
      </reaction>
      <reaction id="R01373" name="R01373" reversible="true" fast="false" compartment="cell">
        <listOfReactants>
          <speciesReference species="Prephenate" stoichiometry="1" constant="false"/>
        </listOfReactants>
        <listOfProducts>
          <speciesReference species="Phenylpyruvate" stoichiometry="1" constant="false"/>
          <speciesReference species="CO2" stoichiometry="1" constant="false"/>
        </listOfProducts>
      </reaction>
      <reaction id="R04378" name="R04378" reversible="true" fast="false" compartment="cell">
        <annotation>
          <microbesflux:KO xmlns:microbesflux="http://tanglab.engineering.wustl.edu/dtd.xml">True</microbesflux:KO>
        </annotation>
        <listOfReactants>
          <speciesReference stoichiometry="1" constant="false"/>
          <speciesReference species="Diphosphate" stoichiometry="1" constant="false"/>
        </listOfReactants>
        <listOfProducts>
          <speciesReference stoichiometry="1" constant="false"/>
          <speciesReference stoichiometry="1" constant="false"/>
        </listOfProducts>
      </reaction>
      <reaction id="R01771" name="R01771" reversible="true" fast="false" compartment="cell">
        <listOfReactants>
          <speciesReference species="ATP" stoichiometry="1" constant="false"/>
          <speciesReference stoichiometry="1" constant="false"/>
        </listOfReactants>
        <listOfProducts>
          <speciesReference species="ADP" stoichiometry="1" constant="false"/>
          <speciesReference stoichiometry="1" constant="false"/>
        </listOfProducts>
      </reaction>
      <reaction id="R01773" name="R01773" reversible="true" fast="false" compartment="cell">
        <listOfReactants>
          <speciesReference stoichiometry="1" constant="false"/>
          <speciesReference species="NAD" stoichiometry="1" constant="false"/>
        </listOfReactants>
        <listOfProducts>
          <speciesReference stoichiometry="1" constant="false"/>
          <speciesReference species="NADH" stoichiometry="1" constant="false"/>
        </listOfProducts>
      </reaction>
      <reaction id="R03165" name="R03165" reversible="true" fast="false" compartment="cell">
        <annotation>
          <microbesflux:KO xmlns:microbesflux="http://tanglab.engineering.wustl.edu/dtd.xml">True</microbesflux:KO>
        </annotation>
        <listOfReactants>
          <speciesReference species="Hydroxymethylbilane" stoichiometry="1" constant="false"/>
        </listOfReactants>
        <listOfProducts>
          <speciesReference stoichiometry="1" constant="false"/>
          <speciesReference species="H2O" stoichiometry="1" constant="false"/>
        </listOfProducts>
      </reaction>
      <reaction id="R01776" name="R01776" reversible="true" fast="false" compartment="cell">
        <listOfReactants>
          <speciesReference stoichiometry="1" constant="false"/>
          <speciesReference stoichiometry="1" constant="false"/>
        </listOfReactants>
        <listOfProducts>
          <speciesReference species="CoA" stoichiometry="1" constant="false"/>
          <speciesReference stoichiometry="1" constant="false"/>
        </listOfProducts>
      </reaction>
      <reaction id="R05177" name="R05177" reversible="true" fast="false" compartment="cell">
        <annotation>
          <microbesflux:KO xmlns:microbesflux="http://tanglab.engineering.wustl.edu/dtd.xml">True</microbesflux:KO>
        </annotation>
        <listOfReactants>
          <speciesReference stoichiometry="1" constant="false"/>
        </listOfReactants>
        <listOfProducts>
          <speciesReference species="Hydrogenobyrinate" stoichiometry="1" constant="false"/>
        </listOfProducts>
      </reaction>
      <reaction id="R00217" name="R00217" reversible="true" fast="false" compartment="cell">
        <listOfReactants>
          <speciesReference species="Oxaloacetate" stoichiometry="1" constant="false"/>
        </listOfReactants>
        <listOfProducts>
          <speciesReference species="Pyruvate" stoichiometry="1" constant="false"/>
          <speciesReference species="CO2" stoichiometry="1" constant="false"/>
        </listOfProducts>
      </reaction>
      <reaction id="R05332" name="R05332" reversible="true" fast="false" compartment="cell">
        <annotation>
          <microbesflux:KO xmlns:microbesflux="http://tanglab.engineering.wustl.edu/dtd.xml">True</microbesflux:KO>
        </annotation>
        <listOfReactants>
          <speciesReference stoichiometry="1" constant="false"/>
          <speciesReference stoichiometry="1" constant="false"/>
        </listOfReactants>
        <listOfProducts>
          <speciesReference species="CoA" stoichiometry="1" constant="false"/>
          <speciesReference stoichiometry="1" constant="false"/>
        </listOfProducts>
      </reaction>
      <reaction id="R02734" name="R02734" reversible="true" fast="false" compartment="cell">
        <listOfReactants>
          <speciesReference stoichiometry="1" constant="false"/>
        </listOfReactants>
        <listOfProducts>
          <speciesReference stoichiometry="1" constant="false"/>
        </listOfProducts>
      </reaction>
      <reaction id="R01518" name="R01518" reversible="true" fast="false" compartment="cell">
        <listOfReactants>
          <speciesReference stoichiometry="1" constant="false"/>
        </listOfReactants>
        <listOfProducts>
          <speciesReference stoichiometry="1" constant="false"/>
        </listOfProducts>
      </reaction>
      <reaction id="R02736" name="R02736" reversible="true" fast="false" compartment="cell">
        <annotation>
          <microbesflux:KO xmlns:microbesflux="http://tanglab.engineering.wustl.edu/dtd.xml">True</microbesflux:KO>
        </annotation>
        <listOfReactants>
          <speciesReference stoichiometry="1" constant="false"/>
          <speciesReference species="NADP" stoichiometry="1" constant="false"/>
        </listOfReactants>
        <listOfProducts>
          <speciesReference stoichiometry="1" constant="false"/>
          <speciesReference species="NADPH" stoichiometry="1" constant="false"/>
        </listOfProducts>
      </reaction>
      <reaction id="R00549" name="R00549" reversible="true" fast="false" compartment="cell">
        <annotation>
          <microbesflux:KO xmlns:microbesflux="http://tanglab.engineering.wustl.edu/dtd.xml">True</microbesflux:KO>
        </annotation>
        <listOfReactants>
          <speciesReference species="ATP" stoichiometry="1" constant="false"/>
          <speciesReference species="Riboflavin" stoichiometry="1" constant="false"/>
        </listOfReactants>
        <listOfProducts>
          <speciesReference species="ADP" stoichiometry="1" constant="false"/>
          <speciesReference species="FMN" stoichiometry="1" constant="false"/>
        </listOfProducts>
      </reaction>
      <reaction id="R01513" name="R01513" reversible="true" fast="false" compartment="cell">
        <annotation>
          <microbesflux:KO xmlns:microbesflux="http://tanglab.engineering.wustl.edu/dtd.xml">True</microbesflux:KO>
        </annotation>
        <listOfReactants>
          <speciesReference stoichiometry="1" constant="false"/>
          <speciesReference species="NAD" stoichiometry="1" constant="false"/>
        </listOfReactants>
        <listOfProducts>
          <speciesReference stoichiometry="1" constant="false"/>
          <speciesReference species="NADH" stoichiometry="1" constant="false"/>
          <speciesReference species="H" stoichiometry="1" constant="false"/>
        </listOfProducts>
      </reaction>
      <reaction id="R01512" name="R01512" reversible="true" fast="false" compartment="cell">
        <listOfReactants>
          <speciesReference species="ATP" stoichiometry="1" constant="false"/>
          <speciesReference stoichiometry="1" constant="false"/>
        </listOfReactants>
        <listOfProducts>
          <speciesReference species="ADP" stoichiometry="1" constant="false"/>
          <speciesReference stoichiometry="1" constant="false"/>
        </listOfProducts>
      </reaction>
      <reaction id="R02738" name="R02738" reversible="true" fast="false" compartment="cell">
        <listOfReactants>
          <speciesReference stoichiometry="1" constant="false"/>
          <speciesReference stoichiometry="1" constant="false"/>
        </listOfReactants>
        <listOfProducts>
          <speciesReference stoichiometry="1" constant="false"/>
          <speciesReference stoichiometry="1" constant="false"/>
        </listOfProducts>
      </reaction>
      <reaction id="R01514" name="R01514" reversible="true" fast="false" compartment="cell">
        <annotation>
          <microbesflux:KO xmlns:microbesflux="http://tanglab.engineering.wustl.edu/dtd.xml">True</microbesflux:KO>
        </annotation>
        <listOfReactants>
          <speciesReference species="ATP" stoichiometry="1" constant="false"/>
          <speciesReference stoichiometry="1" constant="false"/>
        </listOfReactants>
        <listOfProducts>
          <speciesReference species="ADP" stoichiometry="1" constant="false"/>
          <speciesReference stoichiometry="1" constant="false"/>
        </listOfProducts>
      </reaction>
      <reaction id="R05070" name="R05070" reversible="true" fast="false" compartment="cell">
        <listOfReactants>
          <speciesReference stoichiometry="1" constant="false"/>
        </listOfReactants>
        <listOfProducts>
          <speciesReference stoichiometry="1" constant="false"/>
        </listOfProducts>
      </reaction>
      <reaction id="R01101" name="R01101" reversible="true" fast="false" compartment="cell">
        <annotation>
          <microbesflux:KO xmlns:microbesflux="http://tanglab.engineering.wustl.edu/dtd.xml">True</microbesflux:KO>
        </annotation>
        <listOfReactants>
          <speciesReference species="Melibiose" stoichiometry="1" constant="false"/>
          <speciesReference species="H2O" stoichiometry="1" constant="false"/>
        </listOfReactants>
        <listOfProducts>
          <speciesReference stoichiometry="1" constant="false"/>
          <speciesReference stoichiometry="1" constant="false"/>
        </listOfProducts>
      </reaction>
      <reaction id="R00268" name="R00268" reversible="true" fast="false" compartment="cell">
        <listOfReactants>
          <speciesReference species="Oxalosuccinate" stoichiometry="1" constant="false"/>
        </listOfReactants>
        <listOfProducts>
          <speciesReference stoichiometry="1" constant="false"/>
          <speciesReference species="CO2" stoichiometry="1" constant="false"/>
        </listOfProducts>
      </reaction>
      <reaction id="R01899" name="R01899" reversible="true" fast="false" compartment="cell">
        <listOfReactants>
          <speciesReference species="Isocitrate" stoichiometry="1" constant="false"/>
          <speciesReference species="NADP" stoichiometry="1" constant="false"/>
        </listOfReactants>
        <listOfProducts>
          <speciesReference species="Oxalosuccinate" stoichiometry="1" constant="false"/>
          <speciesReference species="NADPH" stoichiometry="1" constant="false"/>
        </listOfProducts>
      </reaction>
      <reaction id="R02088" name="R02088" reversible="true" fast="false" compartment="cell">
        <annotation>
          <microbesflux:KO xmlns:microbesflux="http://tanglab.engineering.wustl.edu/dtd.xml">True</microbesflux:KO>
        </annotation>
        <listOfReactants>
          <speciesReference species="dAMP" stoichiometry="1" constant="false"/>
          <speciesReference species="H2O" stoichiometry="1" constant="false"/>
        </listOfReactants>
        <listOfProducts>
          <speciesReference species="Deoxyadenosine" stoichiometry="1" constant="false"/>
          <speciesReference species="Orthophosphate" stoichiometry="1" constant="false"/>
        </listOfProducts>
      </reaction>
      <reaction id="R00260" name="R00260" reversible="true" fast="false" compartment="cell">
        <annotation>
          <microbesflux:KO xmlns:microbesflux="http://tanglab.engineering.wustl.edu/dtd.xml">True</microbesflux:KO>
        </annotation>
        <listOfReactants>
          <speciesReference stoichiometry="1" constant="false"/>
        </listOfReactants>
        <listOfProducts>
          <speciesReference stoichiometry="1" constant="false"/>
        </listOfProducts>
      </reaction>
      <reaction id="R04208" name="R04208" reversible="true" fast="false" compartment="cell">
        <annotation>
          <microbesflux:KO xmlns:microbesflux="http://tanglab.engineering.wustl.edu/dtd.xml">True</microbesflux:KO>
        </annotation>
        <listOfReactants>
          <speciesReference species="ATP" stoichiometry="1" constant="false"/>
          <speciesReference stoichiometry="1" constant="false"/>
        </listOfReactants>
        <listOfProducts>
          <speciesReference species="ADP" stoichiometry="1" constant="false"/>
          <speciesReference species="Orthophosphate" stoichiometry="1" constant="false"/>
          <speciesReference stoichiometry="1" constant="false"/>
        </listOfProducts>
      </reaction>
      <reaction id="R00267" name="R00267" reversible="true" fast="false" compartment="cell">
        <annotation>
          <microbesflux:KO xmlns:microbesflux="http://tanglab.engineering.wustl.edu/dtd.xml">True</microbesflux:KO>
        </annotation>
        <listOfReactants>
          <speciesReference species="Isocitrate" stoichiometry="1" constant="false"/>
          <speciesReference species="NADP" stoichiometry="1" constant="false"/>
        </listOfReactants>
        <listOfProducts>
          <speciesReference stoichiometry="1" constant="false"/>
          <speciesReference species="CO2" stoichiometry="1" constant="false"/>
          <speciesReference species="NADPH" stoichiometry="1" constant="false"/>
          <speciesReference species="H" stoichiometry="1" constant="false"/>
        </listOfProducts>
      </reaction>
      <reaction id="R02240" name="R02240" reversible="true" fast="false" compartment="cell">
        <annotation>
          <microbesflux:KO xmlns:microbesflux="http://tanglab.engineering.wustl.edu/dtd.xml">True</microbesflux:KO>
        </annotation>
        <listOfReactants>
          <speciesReference species="ATP" stoichiometry="1" constant="false"/>
          <speciesReference stoichiometry="1" constant="false"/>
        </listOfReactants>
        <listOfProducts>
          <speciesReference species="ADP" stoichiometry="1" constant="false"/>
          <speciesReference species="Phosphatidate" stoichiometry="1" constant="false"/>
        </listOfProducts>
      </reaction>
      <reaction id="R02241" name="R02241" reversible="true" fast="false" compartment="cell">
        <annotation>
          <microbesflux:KO xmlns:microbesflux="http://tanglab.engineering.wustl.edu/dtd.xml">True</microbesflux:KO>
        </annotation>
        <listOfReactants>
          <speciesReference species="Phosphatidate" stoichiometry="1" constant="false"/>
          <speciesReference species="CoA" stoichiometry="1" constant="false"/>
        </listOfReactants>
        <listOfProducts>
          <speciesReference stoichiometry="1" constant="false"/>
          <speciesReference stoichiometry="1" constant="false"/>
        </listOfProducts>
      </reaction>
      <reaction id="R00851" name="R00851" reversible="true" fast="false" compartment="cell">
        <annotation>
          <microbesflux:KO xmlns:microbesflux="http://tanglab.engineering.wustl.edu/dtd.xml">True</microbesflux:KO>
        </annotation>
        <listOfReactants>
          <speciesReference stoichiometry="1" constant="false"/>
          <speciesReference stoichiometry="1" constant="false"/>
        </listOfReactants>
        <listOfProducts>
          <speciesReference stoichiometry="1" constant="false"/>
          <speciesReference species="CoA" stoichiometry="1" constant="false"/>
        </listOfProducts>
      </reaction>
      <reaction id="R00183" name="R00183" reversible="true" fast="false" compartment="cell">
        <annotation>
          <microbesflux:KO xmlns:microbesflux="http://tanglab.engineering.wustl.edu/dtd.xml">True</microbesflux:KO>
        </annotation>
        <listOfReactants>
          <speciesReference species="AMP" stoichiometry="1" constant="false"/>
          <speciesReference species="H2O" stoichiometry="1" constant="false"/>
        </listOfReactants>
        <listOfProducts>
          <speciesReference species="Adenosine" stoichiometry="1" constant="false"/>
          <speciesReference species="Orthophosphate" stoichiometry="1" constant="false"/>
        </listOfProducts>
      </reaction>
      <reaction id="R07671" name="R07671" reversible="true" fast="false" compartment="cell">
        <annotation>
          <microbesflux:KO xmlns:microbesflux="http://tanglab.engineering.wustl.edu/dtd.xml">True</microbesflux:KO>
        </annotation>
        <listOfReactants>
          <speciesReference stoichiometry="1" constant="false"/>
          <speciesReference species="Ascorbate" stoichiometry="1" constant="false"/>
        </listOfReactants>
        <listOfProducts>
          <speciesReference stoichiometry="1" constant="false"/>
          <speciesReference stoichiometry="1" constant="false"/>
        </listOfProducts>
      </reaction>
      <reaction id="R04617" name="R04617" reversible="true" fast="false" compartment="cell">
        <annotation>
          <microbesflux:KO xmlns:microbesflux="http://tanglab.engineering.wustl.edu/dtd.xml">True</microbesflux:KO>
        </annotation>
        <listOfReactants>
          <speciesReference species="ATP" stoichiometry="1" constant="false"/>
          <speciesReference stoichiometry="1" constant="false"/>
          <speciesReference stoichiometry="1" constant="false"/>
        </listOfReactants>
        <listOfProducts>
          <speciesReference species="ADP" stoichiometry="1" constant="false"/>
          <speciesReference species="Orthophosphate" stoichiometry="1" constant="false"/>
          <speciesReference stoichiometry="1" constant="false"/>
        </listOfProducts>
      </reaction>
      <reaction id="R07773" name="R07773" reversible="true" fast="false" compartment="cell">
        <annotation>
          <microbesflux:KO xmlns:microbesflux="http://tanglab.engineering.wustl.edu/dtd.xml">True</microbesflux:KO>
        </annotation>
        <listOfReactants>
          <speciesReference stoichiometry="1" constant="false"/>
          <speciesReference stoichiometry="1" constant="false"/>
        </listOfReactants>
        <listOfProducts>
          <speciesReference stoichiometry="1" constant="false"/>
          <speciesReference stoichiometry="1" constant="false"/>
        </listOfProducts>
      </reaction>
      <reaction id="R07772" name="R07772" reversible="true" fast="false" compartment="cell">
        <annotation>
          <microbesflux:KO xmlns:microbesflux="http://tanglab.engineering.wustl.edu/dtd.xml">True</microbesflux:KO>
        </annotation>
        <listOfReactants>
          <speciesReference stoichiometry="1" constant="false"/>
          <speciesReference species="H2O" stoichiometry="1" constant="false"/>
        </listOfReactants>
        <listOfProducts>
          <speciesReference stoichiometry="1" constant="false"/>
          <speciesReference species="Acetaldehyde" stoichiometry="1" constant="false"/>
        </listOfProducts>
      </reaction>
      <reaction id="R07771" name="R07771" reversible="true" fast="false" compartment="cell">
        <annotation>
          <microbesflux:KO xmlns:microbesflux="http://tanglab.engineering.wustl.edu/dtd.xml">True</microbesflux:KO>
        </annotation>
        <listOfReactants>
          <speciesReference stoichiometry="1" constant="false"/>
          <speciesReference species="Apoprotein" stoichiometry="1" constant="false"/>
        </listOfReactants>
        <listOfProducts>
          <speciesReference stoichiometry="1" constant="false"/>
          <speciesReference species="AMP" stoichiometry="1" constant="false"/>
        </listOfProducts>
      </reaction>
      <reaction id="R07770" name="R07770" reversible="true" fast="false" compartment="cell">
        <annotation>
          <microbesflux:KO xmlns:microbesflux="http://tanglab.engineering.wustl.edu/dtd.xml">True</microbesflux:KO>
        </annotation>
        <listOfReactants>
          <speciesReference species="ATP" stoichiometry="1" constant="false"/>
          <speciesReference species="Lipoate" stoichiometry="1" constant="false"/>
        </listOfReactants>
        <listOfProducts>
          <speciesReference species="Diphosphate" stoichiometry="1" constant="false"/>
          <speciesReference stoichiometry="1" constant="false"/>
        </listOfProducts>
      </reaction>
      <reaction id="R07775" name="R07775" reversible="true" fast="false" compartment="cell">
        <annotation>
          <microbesflux:KO xmlns:microbesflux="http://tanglab.engineering.wustl.edu/dtd.xml">True</microbesflux:KO>
        </annotation>
        <listOfReactants>
          <speciesReference stoichiometry="1" constant="false"/>
          <speciesReference stoichiometry="1" constant="false"/>
        </listOfReactants>
        <listOfProducts>
          <speciesReference stoichiometry="1" constant="false"/>
          <speciesReference stoichiometry="1" constant="false"/>
          <speciesReference species="CO2" stoichiometry="1" constant="false"/>
        </listOfProducts>
      </reaction>
      <reaction id="R07774" name="R07774" reversible="true" fast="false" compartment="cell">
        <annotation>
          <microbesflux:KO xmlns:microbesflux="http://tanglab.engineering.wustl.edu/dtd.xml">True</microbesflux:KO>
        </annotation>
        <listOfReactants>
          <speciesReference stoichiometry="1" constant="false"/>
          <speciesReference stoichiometry="1" constant="false"/>
        </listOfReactants>
        <listOfProducts>
          <speciesReference stoichiometry="1" constant="false"/>
          <speciesReference stoichiometry="1" constant="false"/>
        </listOfProducts>
      </reaction>
      <reaction id="R04559" name="R04559" reversible="true" fast="false" compartment="cell">
        <annotation>
          <microbesflux:KO xmlns:microbesflux="http://tanglab.engineering.wustl.edu/dtd.xml">True</microbesflux:KO>
        </annotation>
        <listOfReactants>
          <speciesReference stoichiometry="1" constant="false"/>
        </listOfReactants>
        <listOfProducts>
          <speciesReference species="Fumarate" stoichiometry="1" constant="false"/>
          <speciesReference stoichiometry="1" constant="false"/>
        </listOfProducts>
      </reaction>
      <reaction id="R06917" name="R06917" reversible="true" fast="false" compartment="cell">
        <annotation>
          <microbesflux:KO xmlns:microbesflux="http://tanglab.engineering.wustl.edu/dtd.xml">True</microbesflux:KO>
        </annotation>
        <listOfReactants>
          <speciesReference stoichiometry="1" constant="false"/>
          <speciesReference species="NAD" stoichiometry="1" constant="false"/>
        </listOfReactants>
        <listOfProducts>
          <speciesReference stoichiometry="1" constant="false"/>
          <speciesReference species="NADH" stoichiometry="1" constant="false"/>
          <speciesReference species="H" stoichiometry="1" constant="false"/>
        </listOfProducts>
      </reaction>
      <reaction id="R01209" name="R01209" reversible="true" fast="false" compartment="cell">
        <annotation>
          <microbesflux:KO xmlns:microbesflux="http://tanglab.engineering.wustl.edu/dtd.xml">True</microbesflux:KO>
        </annotation>
        <listOfReactants>
          <speciesReference stoichiometry="1" constant="false"/>
        </listOfReactants>
        <listOfProducts>
          <speciesReference stoichiometry="1" constant="false"/>
          <speciesReference species="H2O" stoichiometry="1" constant="false"/>
        </listOfProducts>
      </reaction>
      <reaction id="R03066" name="R03066" reversible="true" fast="false" compartment="cell">
        <annotation>
          <microbesflux:KO xmlns:microbesflux="http://tanglab.engineering.wustl.edu/dtd.xml">True</microbesflux:KO>
        </annotation>
        <listOfReactants>
          <speciesReference stoichiometry="1" constant="false"/>
          <speciesReference stoichiometry="1" constant="false"/>
        </listOfReactants>
        <listOfProducts>
          <speciesReference species="Dihydropteroate" stoichiometry="1" constant="false"/>
          <speciesReference species="H2O" stoichiometry="1" constant="false"/>
        </listOfProducts>
      </reaction>
      <reaction id="R01194" name="R01194" reversible="true" fast="false" compartment="cell">
        <annotation>
          <microbesflux:KO xmlns:microbesflux="http://tanglab.engineering.wustl.edu/dtd.xml">True</microbesflux:KO>
        </annotation>
        <listOfReactants>
          <speciesReference stoichiometry="1" constant="false"/>
        </listOfReactants>
        <listOfProducts>
          <speciesReference stoichiometry="1" constant="false"/>
          <speciesReference stoichiometry="1" constant="false"/>
        </listOfProducts>
      </reaction>
      <reaction id="R01197" name="R01197" reversible="true" fast="false" compartment="cell">
        <listOfReactants>
          <speciesReference stoichiometry="2" constant="false"/>
          <speciesReference stoichiometry="1" constant="false"/>
          <speciesReference species="CO2" stoichiometry="1" constant="false"/>
        </listOfReactants>
        <listOfProducts>
          <speciesReference stoichiometry="2" constant="false"/>
          <speciesReference stoichiometry="1" constant="false"/>
          <speciesReference species="CoA" stoichiometry="1" constant="false"/>
        </listOfProducts>
      </reaction>
      <reaction id="R03665" name="R03665" reversible="true" fast="false" compartment="cell">
        <annotation>
          <microbesflux:KO xmlns:microbesflux="http://tanglab.engineering.wustl.edu/dtd.xml">True</microbesflux:KO>
        </annotation>
        <listOfReactants>
          <speciesReference species="ATP" stoichiometry="1" constant="false"/>
          <speciesReference stoichiometry="1" constant="false"/>
          <speciesReference stoichiometry="1" constant="false"/>
        </listOfReactants>
        <listOfProducts>
          <speciesReference species="AMP" stoichiometry="1" constant="false"/>
          <speciesReference species="Diphosphate" stoichiometry="1" constant="false"/>
          <speciesReference stoichiometry="1" constant="false"/>
        </listOfProducts>
      </reaction>
      <reaction id="R03664" name="R03664" reversible="true" fast="false" compartment="cell">
        <annotation>
          <microbesflux:KO xmlns:microbesflux="http://tanglab.engineering.wustl.edu/dtd.xml">True</microbesflux:KO>
        </annotation>
        <listOfReactants>
          <speciesReference species="ATP" stoichiometry="1" constant="false"/>
          <speciesReference stoichiometry="1" constant="false"/>
          <speciesReference stoichiometry="1" constant="false"/>
        </listOfReactants>
        <listOfProducts>
          <speciesReference species="AMP" stoichiometry="1" constant="false"/>
          <speciesReference species="Diphosphate" stoichiometry="1" constant="false"/>
          <speciesReference stoichiometry="1" constant="false"/>
        </listOfProducts>
      </reaction>
      <reaction id="R05180" name="R05180" reversible="true" fast="false" compartment="cell">
        <annotation>
          <microbesflux:KO xmlns:microbesflux="http://tanglab.engineering.wustl.edu/dtd.xml">True</microbesflux:KO>
        </annotation>
        <listOfReactants>
          <speciesReference stoichiometry="1" constant="false"/>
          <speciesReference stoichiometry="1" constant="false"/>
        </listOfReactants>
        <listOfProducts>
          <speciesReference stoichiometry="1" constant="false"/>
          <speciesReference stoichiometry="1" constant="false"/>
        </listOfProducts>
      </reaction>
      <reaction id="R05181" name="R05181" reversible="true" fast="false" compartment="cell">
        <annotation>
          <microbesflux:KO xmlns:microbesflux="http://tanglab.engineering.wustl.edu/dtd.xml">True</microbesflux:KO>
        </annotation>
        <listOfReactants>
          <speciesReference stoichiometry="1" constant="false"/>
          <speciesReference stoichiometry="1" constant="false"/>
        </listOfReactants>
        <listOfProducts>
          <speciesReference stoichiometry="1" constant="false"/>
          <speciesReference stoichiometry="1" constant="false"/>
        </listOfProducts>
      </reaction>
      <reaction id="R01968" name="R01968" reversible="true" fast="false" compartment="cell">
        <annotation>
          <microbesflux:KO xmlns:microbesflux="http://tanglab.engineering.wustl.edu/dtd.xml">True</microbesflux:KO>
        </annotation>
        <listOfReactants>
          <speciesReference species="dGMP" stoichiometry="1" constant="false"/>
          <speciesReference species="H2O" stoichiometry="1" constant="false"/>
        </listOfReactants>
        <listOfProducts>
          <speciesReference species="Deoxyguanosine" stoichiometry="1" constant="false"/>
          <speciesReference species="Orthophosphate" stoichiometry="1" constant="false"/>
        </listOfProducts>
      </reaction>
      <reaction id="R01969" name="R01969" reversible="true" fast="false" compartment="cell">
        <annotation>
          <microbesflux:KO xmlns:microbesflux="http://tanglab.engineering.wustl.edu/dtd.xml">True</microbesflux:KO>
        </annotation>
        <listOfReactants>
          <speciesReference species="Deoxyguanosine" stoichiometry="1" constant="false"/>
          <speciesReference species="Orthophosphate" stoichiometry="1" constant="false"/>
        </listOfReactants>
        <listOfProducts>
          <speciesReference species="Guanine" stoichiometry="1" constant="false"/>
          <speciesReference stoichiometry="1" constant="false"/>
        </listOfProducts>
      </reaction>
      <reaction id="R03663" name="R03663" reversible="true" fast="false" compartment="cell">
        <annotation>
          <microbesflux:KO xmlns:microbesflux="http://tanglab.engineering.wustl.edu/dtd.xml">True</microbesflux:KO>
        </annotation>
        <listOfReactants>
          <speciesReference species="ATP" stoichiometry="1" constant="false"/>
          <speciesReference stoichiometry="1" constant="false"/>
          <speciesReference stoichiometry="1" constant="false"/>
        </listOfReactants>
        <listOfProducts>
          <speciesReference species="AMP" stoichiometry="1" constant="false"/>
          <speciesReference species="Diphosphate" stoichiometry="1" constant="false"/>
          <speciesReference stoichiometry="1" constant="false"/>
        </listOfProducts>
      </reaction>
      <reaction id="R03662" name="R03662" reversible="true" fast="false" compartment="cell">
        <annotation>
          <microbesflux:KO xmlns:microbesflux="http://tanglab.engineering.wustl.edu/dtd.xml">True</microbesflux:KO>
        </annotation>
        <listOfReactants>
          <speciesReference species="ATP" stoichiometry="1" constant="false"/>
          <speciesReference stoichiometry="1" constant="false"/>
          <speciesReference stoichiometry="1" constant="false"/>
        </listOfReactants>
        <listOfProducts>
          <speciesReference species="AMP" stoichiometry="1" constant="false"/>
          <speciesReference species="Diphosphate" stoichiometry="1" constant="false"/>
          <speciesReference stoichiometry="1" constant="false"/>
        </listOfProducts>
      </reaction>
      <reaction id="R02014" name="R02014" reversible="true" fast="false" compartment="cell">
        <annotation>
          <microbesflux:KO xmlns:microbesflux="http://tanglab.engineering.wustl.edu/dtd.xml">True</microbesflux:KO>
        </annotation>
        <listOfReactants>
          <speciesReference species="dATP" stoichiometry="1" constant="false"/>
          <speciesReference stoichiometry="1" constant="false"/>
          <speciesReference species="H2O" stoichiometry="1" constant="false"/>
        </listOfReactants>
        <listOfProducts>
          <speciesReference species="ATP" stoichiometry="1" constant="false"/>
          <speciesReference species="Thioredoxin" stoichiometry="1" constant="false"/>
        </listOfProducts>
      </reaction>
      <reaction id="R02017" name="R02017" reversible="true" fast="false" compartment="cell">
        <annotation>
          <microbesflux:KO xmlns:microbesflux="http://tanglab.engineering.wustl.edu/dtd.xml">True</microbesflux:KO>
        </annotation>
        <listOfReactants>
          <speciesReference species="dADP" stoichiometry="1" constant="false"/>
          <speciesReference stoichiometry="1" constant="false"/>
          <speciesReference species="H2O" stoichiometry="1" constant="false"/>
        </listOfReactants>
        <listOfProducts>
          <speciesReference species="Thioredoxin" stoichiometry="1" constant="false"/>
          <speciesReference species="ADP" stoichiometry="1" constant="false"/>
        </listOfProducts>
      </reaction>
      <reaction id="R02016" name="R02016" reversible="true" fast="false" compartment="cell">
        <annotation>
          <microbesflux:KO xmlns:microbesflux="http://tanglab.engineering.wustl.edu/dtd.xml">True</microbesflux:KO>
        </annotation>
        <listOfReactants>
          <speciesReference species="Thioredoxin" stoichiometry="1" constant="false"/>
          <speciesReference species="NADP" stoichiometry="1" constant="false"/>
        </listOfReactants>
        <listOfProducts>
          <speciesReference stoichiometry="1" constant="false"/>
          <speciesReference species="NADPH" stoichiometry="1" constant="false"/>
          <speciesReference species="H" stoichiometry="1" constant="false"/>
        </listOfProducts>
      </reaction>
      <reaction id="R02019" name="R02019" reversible="true" fast="false" compartment="cell">
        <annotation>
          <microbesflux:KO xmlns:microbesflux="http://tanglab.engineering.wustl.edu/dtd.xml">True</microbesflux:KO>
        </annotation>
        <listOfReactants>
          <speciesReference species="dGDP" stoichiometry="1" constant="false"/>
          <speciesReference stoichiometry="1" constant="false"/>
          <speciesReference species="H2O" stoichiometry="1" constant="false"/>
        </listOfReactants>
        <listOfProducts>
          <speciesReference species="GDP" stoichiometry="1" constant="false"/>
          <speciesReference species="Thioredoxin" stoichiometry="1" constant="false"/>
        </listOfProducts>
      </reaction>
      <reaction id="R02018" name="R02018" reversible="true" fast="false" compartment="cell">
        <annotation>
          <microbesflux:KO xmlns:microbesflux="http://tanglab.engineering.wustl.edu/dtd.xml">True</microbesflux:KO>
        </annotation>
        <listOfReactants>
          <speciesReference species="dUDP" stoichiometry="1" constant="false"/>
          <speciesReference stoichiometry="1" constant="false"/>
          <speciesReference species="H2O" stoichiometry="1" constant="false"/>
        </listOfReactants>
        <listOfProducts>
          <speciesReference species="Thioredoxin" stoichiometry="1" constant="false"/>
          <speciesReference species="UDP" stoichiometry="1" constant="false"/>
        </listOfProducts>
      </reaction>
      <reaction id="R04859" name="R04859" reversible="true" fast="false" compartment="cell">
        <listOfReactants>
          <speciesReference stoichiometry="1" constant="false"/>
          <speciesReference species="Thioredoxin" stoichiometry="1" constant="false"/>
        </listOfReactants>
        <listOfProducts>
          <speciesReference stoichiometry="1" constant="false"/>
          <speciesReference stoichiometry="1" constant="false"/>
          <speciesReference species="Acetate" stoichiometry="1" constant="false"/>
        </listOfProducts>
      </reaction>
      <reaction id="R04534" name="R04534" reversible="true" fast="false" compartment="cell">
        <annotation>
          <microbesflux:KO xmlns:microbesflux="http://tanglab.engineering.wustl.edu/dtd.xml">True</microbesflux:KO>
        </annotation>
        <listOfReactants>
          <speciesReference stoichiometry="1" constant="false"/>
          <speciesReference species="NADP" stoichiometry="1" constant="false"/>
        </listOfReactants>
        <listOfProducts>
          <speciesReference stoichiometry="1" constant="false"/>
          <speciesReference species="NADPH" stoichiometry="1" constant="false"/>
        </listOfProducts>
      </reaction>
      <reaction id="R04535" name="R04535" reversible="true" fast="false" compartment="cell">
        <annotation>
          <microbesflux:KO xmlns:microbesflux="http://tanglab.engineering.wustl.edu/dtd.xml">True</microbesflux:KO>
        </annotation>
        <listOfReactants>
          <speciesReference stoichiometry="1" constant="false"/>
        </listOfReactants>
        <listOfProducts>
          <speciesReference stoichiometry="1" constant="false"/>
          <speciesReference species="H2O" stoichiometry="1" constant="false"/>
        </listOfProducts>
      </reaction>
      <reaction id="R04536" name="R04536" reversible="true" fast="false" compartment="cell">
        <annotation>
          <microbesflux:KO xmlns:microbesflux="http://tanglab.engineering.wustl.edu/dtd.xml">True</microbesflux:KO>
        </annotation>
        <listOfReactants>
          <speciesReference stoichiometry="1" constant="false"/>
          <speciesReference species="NADP" stoichiometry="1" constant="false"/>
        </listOfReactants>
        <listOfProducts>
          <speciesReference stoichiometry="1" constant="false"/>
          <speciesReference species="NADPH" stoichiometry="1" constant="false"/>
          <speciesReference species="H" stoichiometry="1" constant="false"/>
        </listOfProducts>
      </reaction>
      <reaction id="R04537" name="R04537" reversible="true" fast="false" compartment="cell">
        <annotation>
          <microbesflux:KO xmlns:microbesflux="http://tanglab.engineering.wustl.edu/dtd.xml">True</microbesflux:KO>
        </annotation>
        <listOfReactants>
          <speciesReference stoichiometry="1" constant="false"/>
        </listOfReactants>
        <listOfProducts>
          <speciesReference stoichiometry="1" constant="false"/>
          <speciesReference species="H2O" stoichiometry="1" constant="false"/>
        </listOfProducts>
      </reaction>
      <reaction id="R04533" name="R04533" reversible="true" fast="false" compartment="cell">
        <annotation>
          <microbesflux:KO xmlns:microbesflux="http://tanglab.engineering.wustl.edu/dtd.xml">True</microbesflux:KO>
        </annotation>
        <listOfReactants>
          <speciesReference stoichiometry="1" constant="false"/>
          <speciesReference species="NADP" stoichiometry="1" constant="false"/>
        </listOfReactants>
        <listOfProducts>
          <speciesReference stoichiometry="1" constant="false"/>
          <speciesReference species="NADPH" stoichiometry="1" constant="false"/>
          <speciesReference species="H" stoichiometry="1" constant="false"/>
        </listOfProducts>
      </reaction>
      <reaction id="R02059" name="R02059" reversible="true" fast="false" compartment="cell">
        <annotation>
          <microbesflux:KO xmlns:microbesflux="http://tanglab.engineering.wustl.edu/dtd.xml">True</microbesflux:KO>
        </annotation>
        <listOfReactants>
          <speciesReference stoichiometry="1" constant="false"/>
          <speciesReference species="H2O" stoichiometry="1" constant="false"/>
        </listOfReactants>
        <listOfProducts>
          <speciesReference stoichiometry="1" constant="false"/>
          <speciesReference species="Acetate" stoichiometry="1" constant="false"/>
        </listOfProducts>
      </reaction>
      <reaction id="R03193" name="R03193" reversible="true" fast="false" compartment="cell">
        <annotation>
          <microbesflux:KO xmlns:microbesflux="http://tanglab.engineering.wustl.edu/dtd.xml">True</microbesflux:KO>
        </annotation>
        <listOfReactants>
          <speciesReference species="ATP" stoichiometry="1" constant="false"/>
          <speciesReference stoichiometry="1" constant="false"/>
          <speciesReference stoichiometry="1" constant="false"/>
        </listOfReactants>
        <listOfProducts>
          <speciesReference species="ADP" stoichiometry="1" constant="false"/>
          <speciesReference species="Orthophosphate" stoichiometry="1" constant="false"/>
          <speciesReference stoichiometry="1" constant="false"/>
        </listOfProducts>
      </reaction>
      <reaction id="R00137" name="R00137" reversible="true" fast="false" compartment="cell">
        <annotation>
          <microbesflux:KO xmlns:microbesflux="http://tanglab.engineering.wustl.edu/dtd.xml">True</microbesflux:KO>
        </annotation>
        <listOfReactants>
          <speciesReference species="ATP" stoichiometry="1" constant="false"/>
          <speciesReference stoichiometry="1" constant="false"/>
        </listOfReactants>
        <listOfProducts>
          <speciesReference species="Diphosphate" stoichiometry="1" constant="false"/>
          <speciesReference species="NAD" stoichiometry="1" constant="false"/>
        </listOfProducts>
      </reaction>
      <reaction id="R00130" name="R00130" reversible="true" fast="false" compartment="cell">
        <annotation>
          <microbesflux:KO xmlns:microbesflux="http://tanglab.engineering.wustl.edu/dtd.xml">True</microbesflux:KO>
        </annotation>
        <listOfReactants>
          <speciesReference species="ATP" stoichiometry="1" constant="false"/>
          <speciesReference stoichiometry="1" constant="false"/>
        </listOfReactants>
        <listOfProducts>
          <speciesReference species="ADP" stoichiometry="1" constant="false"/>
          <speciesReference species="CoA" stoichiometry="1" constant="false"/>
        </listOfProducts>
      </reaction>
      <reaction id="R03459" name="R03459" reversible="true" fast="false" compartment="cell">
        <annotation>
          <microbesflux:KO xmlns:microbesflux="http://tanglab.engineering.wustl.edu/dtd.xml">True</microbesflux:KO>
        </annotation>
        <listOfReactants>
          <speciesReference stoichiometry="1" constant="false"/>
          <speciesReference species="H2O" stoichiometry="1" constant="false"/>
        </listOfReactants>
        <listOfProducts>
          <speciesReference stoichiometry="1" constant="false"/>
          <speciesReference species="NH3" stoichiometry="1" constant="false"/>
        </listOfProducts>
      </reaction>
      <reaction id="R03018" name="R03018" reversible="true" fast="false" compartment="cell">
        <annotation>
          <microbesflux:KO xmlns:microbesflux="http://tanglab.engineering.wustl.edu/dtd.xml">True</microbesflux:KO>
        </annotation>
        <listOfReactants>
          <speciesReference species="ATP" stoichiometry="1" constant="false"/>
          <speciesReference species="Pantothenate" stoichiometry="1" constant="false"/>
        </listOfReactants>
        <listOfProducts>
          <speciesReference species="ADP" stoichiometry="1" constant="false"/>
          <speciesReference stoichiometry="1" constant="false"/>
        </listOfProducts>
      </reaction>
      <reaction id="R03012" name="R03012" reversible="true" fast="false" compartment="cell">
        <listOfReactants>
          <speciesReference stoichiometry="1" constant="false"/>
          <speciesReference species="NAD" stoichiometry="1" constant="false"/>
        </listOfReactants>
        <listOfProducts>
          <speciesReference stoichiometry="1" constant="false"/>
          <speciesReference species="NADH" stoichiometry="1" constant="false"/>
        </listOfProducts>
      </reaction>
      <reaction id="R03013" name="R03013" reversible="true" fast="false" compartment="cell">
        <listOfReactants>
          <speciesReference stoichiometry="1" constant="false"/>
        </listOfReactants>
        <listOfProducts>
          <speciesReference stoichiometry="1" constant="false"/>
          <speciesReference species="Orthophosphate" stoichiometry="1" constant="false"/>
        </listOfProducts>
      </reaction>
      <reaction id="R00440" name="R00440" reversible="true" fast="false" compartment="cell">
        <annotation>
          <microbesflux:KO xmlns:microbesflux="http://tanglab.engineering.wustl.edu/dtd.xml">True</microbesflux:KO>
        </annotation>
        <listOfReactants>
          <speciesReference species="RNA" stoichiometry="1" constant="false"/>
          <speciesReference species="Orthophosphate" stoichiometry="1" constant="false"/>
        </listOfReactants>
        <listOfProducts>
          <speciesReference species="RNA" stoichiometry="1" constant="false"/>
          <speciesReference species="CDP" stoichiometry="1" constant="false"/>
        </listOfProducts>
      </reaction>
      <reaction id="R00441" name="R00441" reversible="true" fast="false" compartment="cell">
        <annotation>
          <microbesflux:KO xmlns:microbesflux="http://tanglab.engineering.wustl.edu/dtd.xml">True</microbesflux:KO>
        </annotation>
        <listOfReactants>
          <speciesReference species="GTP" stoichiometry="1" constant="false"/>
          <speciesReference species="RNA" stoichiometry="1" constant="false"/>
        </listOfReactants>
        <listOfProducts>
          <speciesReference species="Diphosphate" stoichiometry="1" constant="false"/>
          <speciesReference species="RNA" stoichiometry="1" constant="false"/>
        </listOfProducts>
      </reaction>
      <reaction id="R00442" name="R00442" reversible="true" fast="false" compartment="cell">
        <annotation>
          <microbesflux:KO xmlns:microbesflux="http://tanglab.engineering.wustl.edu/dtd.xml">True</microbesflux:KO>
        </annotation>
        <listOfReactants>
          <speciesReference species="CTP" stoichiometry="1" constant="false"/>
          <speciesReference species="RNA" stoichiometry="1" constant="false"/>
        </listOfReactants>
        <listOfProducts>
          <speciesReference species="Diphosphate" stoichiometry="1" constant="false"/>
          <speciesReference species="RNA" stoichiometry="1" constant="false"/>
        </listOfProducts>
      </reaction>
      <reaction id="R00443" name="R00443" reversible="true" fast="false" compartment="cell">
        <annotation>
          <microbesflux:KO xmlns:microbesflux="http://tanglab.engineering.wustl.edu/dtd.xml">True</microbesflux:KO>
        </annotation>
        <listOfReactants>
          <speciesReference species="UTP" stoichiometry="1" constant="false"/>
          <speciesReference species="RNA" stoichiometry="1" constant="false"/>
        </listOfReactants>
        <listOfProducts>
          <speciesReference species="Diphosphate" stoichiometry="1" constant="false"/>
          <speciesReference species="RNA" stoichiometry="1" constant="false"/>
        </listOfProducts>
      </reaction>
      <reaction id="R08571" name="R08571" reversible="true" fast="false" compartment="cell">
        <annotation>
          <microbesflux:KO xmlns:microbesflux="http://tanglab.engineering.wustl.edu/dtd.xml">True</microbesflux:KO>
        </annotation>
        <listOfReactants>
          <speciesReference stoichiometry="1" constant="false"/>
          <speciesReference species="H2O" stoichiometry="1" constant="false"/>
          <speciesReference stoichiometry="1" constant="false"/>
        </listOfReactants>
        <listOfProducts>
          <speciesReference stoichiometry="1" constant="false"/>
          <speciesReference species="H" stoichiometry="1" constant="false"/>
          <speciesReference stoichiometry="1" constant="false"/>
        </listOfProducts>
      </reaction>
      <reaction id="R04391" name="R04391" reversible="true" fast="false" compartment="cell">
        <annotation>
          <microbesflux:KO xmlns:microbesflux="http://tanglab.engineering.wustl.edu/dtd.xml">True</microbesflux:KO>
        </annotation>
        <listOfReactants>
          <speciesReference species="ATP" stoichiometry="1" constant="false"/>
          <speciesReference stoichiometry="1" constant="false"/>
        </listOfReactants>
        <listOfProducts>
          <speciesReference species="ADP" stoichiometry="1" constant="false"/>
          <speciesReference stoichiometry="1" constant="false"/>
        </listOfProducts>
      </reaction>
      <reaction id="R00765" name="R00765" reversible="true" fast="false" compartment="cell">
        <annotation>
          <microbesflux:KO xmlns:microbesflux="http://tanglab.engineering.wustl.edu/dtd.xml">True</microbesflux:KO>
        </annotation>
        <listOfReactants>
          <speciesReference stoichiometry="1" constant="false"/>
          <speciesReference species="H2O" stoichiometry="1" constant="false"/>
        </listOfReactants>
        <listOfProducts>
          <speciesReference stoichiometry="1" constant="false"/>
          <speciesReference species="NH3" stoichiometry="1" constant="false"/>
        </listOfProducts>
      </reaction>
      <reaction id="R01056" name="R01056" reversible="true" fast="false" compartment="cell">
        <listOfReactants>
          <speciesReference stoichiometry="1" constant="false"/>
        </listOfReactants>
        <listOfProducts>
          <speciesReference stoichiometry="1" constant="false"/>
        </listOfProducts>
      </reaction>
      <reaction id="R00590" name="R00590" reversible="true" fast="false" compartment="cell">
        <annotation>
          <microbesflux:KO xmlns:microbesflux="http://tanglab.engineering.wustl.edu/dtd.xml">True</microbesflux:KO>
        </annotation>
        <listOfReactants>
          <speciesReference stoichiometry="1" constant="false"/>
        </listOfReactants>
        <listOfProducts>
          <speciesReference stoichiometry="1" constant="false"/>
          <speciesReference species="H2O" stoichiometry="1" constant="false"/>
        </listOfProducts>
      </reaction>
      <reaction id="R03599" name="R03599" reversible="true" fast="false" compartment="cell">
        <annotation>
          <microbesflux:KO xmlns:microbesflux="http://tanglab.engineering.wustl.edu/dtd.xml">True</microbesflux:KO>
        </annotation>
        <listOfReactants>
          <speciesReference species="Selenocysteine" stoichiometry="1" constant="false"/>
          <speciesReference stoichiometry="1" constant="false"/>
        </listOfReactants>
        <listOfProducts>
          <speciesReference species="Selenide" stoichiometry="1" constant="false"/>
          <speciesReference stoichiometry="1" constant="false"/>
          <speciesReference species="Acceptor" stoichiometry="1" constant="false"/>
        </listOfProducts>
      </reaction>
      <reaction id="R07405" name="R07405" reversible="true" fast="false" compartment="cell">
        <annotation>
          <microbesflux:KO xmlns:microbesflux="http://tanglab.engineering.wustl.edu/dtd.xml">True</microbesflux:KO>
        </annotation>
        <listOfReactants>
          <speciesReference stoichiometry="1" constant="false"/>
        </listOfReactants>
        <listOfProducts>
          <speciesReference stoichiometry="1" constant="false"/>
        </listOfProducts>
      </reaction>
      <reaction id="R07404" name="R07404" reversible="true" fast="false" compartment="cell">
        <annotation>
          <microbesflux:KO xmlns:microbesflux="http://tanglab.engineering.wustl.edu/dtd.xml">True</microbesflux:KO>
        </annotation>
        <listOfReactants>
          <speciesReference species="ATP" stoichiometry="1" constant="false"/>
          <speciesReference stoichiometry="1" constant="false"/>
          <speciesReference stoichiometry="1" constant="false"/>
        </listOfReactants>
        <listOfProducts>
          <speciesReference species="ADP" stoichiometry="1" constant="false"/>
          <speciesReference species="Orthophosphate" stoichiometry="1" constant="false"/>
          <speciesReference stoichiometry="1" constant="false"/>
        </listOfProducts>
      </reaction>
      <reaction id="Outflow36" name="Outflow36" reversible="true" fast="false" compartment="cell">
        <annotation>
          <microbesflux:user-reaction xmlns:microbesflux="http://tanglab.engineering.wustl.edu/dtd.xml">Outflow</microbesflux:user-reaction>
        </annotation>
        <listOfReactants>
          <speciesReference stoichiometry="1" constant="false"/>
        </listOfReactants>
        <listOfProducts>
          <speciesReference stoichiometry="1" constant="false"/>
        </listOfProducts>
      </reaction>
      <reaction id="Inflow20" name="Inflow20" reversible="true" fast="false" compartment="cell">
        <annotation>
          <microbesflux:user-reaction xmlns:microbesflux="http://tanglab.engineering.wustl.edu/dtd.xml">Inflow</microbesflux:user-reaction>
        </annotation>
        <listOfReactants>
          <speciesReference stoichiometry="1" constant="false"/>
        </listOfReactants>
        <listOfProducts>
          <speciesReference species="Maltose" stoichiometry="1" constant="false"/>
        </listOfProducts>
      </reaction>
      <reaction id="Outflow30" name="Outflow30" reversible="true" fast="false" compartment="cell">
        <annotation>
          <microbesflux:user-reaction xmlns:microbesflux="http://tanglab.engineering.wustl.edu/dtd.xml">Outflow</microbesflux:user-reaction>
        </annotation>
        <listOfReactants>
          <speciesReference stoichiometry="1" constant="false"/>
        </listOfReactants>
        <listOfProducts>
          <speciesReference stoichiometry="1" constant="false"/>
        </listOfProducts>
      </reaction>
      <reaction id="Outflow31" name="Outflow31" reversible="true" fast="false" compartment="cell">
        <annotation>
          <microbesflux:user-reaction xmlns:microbesflux="http://tanglab.engineering.wustl.edu/dtd.xml">Outflow</microbesflux:user-reaction>
        </annotation>
        <listOfReactants>
          <speciesReference species="Thioredoxin" stoichiometry="1" constant="false"/>
        </listOfReactants>
        <listOfProducts>
          <speciesReference stoichiometry="1" constant="false"/>
        </listOfProducts>
      </reaction>
      <reaction id="Outflow32" name="Outflow32" reversible="true" fast="false" compartment="cell">
        <annotation>
          <microbesflux:user-reaction xmlns:microbesflux="http://tanglab.engineering.wustl.edu/dtd.xml">Outflow</microbesflux:user-reaction>
        </annotation>
        <listOfReactants>
          <speciesReference stoichiometry="1" constant="false"/>
        </listOfReactants>
        <listOfProducts>
          <speciesReference stoichiometry="1" constant="false"/>
        </listOfProducts>
      </reaction>
      <reaction id="Outflow33" name="Outflow33" reversible="true" fast="false" compartment="cell">
        <annotation>
          <microbesflux:user-reaction xmlns:microbesflux="http://tanglab.engineering.wustl.edu/dtd.xml">Outflow</microbesflux:user-reaction>
        </annotation>
        <listOfReactants>
          <speciesReference stoichiometry="1" constant="false"/>
        </listOfReactants>
        <listOfProducts>
          <speciesReference stoichiometry="1" constant="false"/>
        </listOfProducts>
      </reaction>
      <reaction id="Outflow38" name="Outflow38" reversible="true" fast="false" compartment="cell">
        <annotation>
          <microbesflux:user-reaction xmlns:microbesflux="http://tanglab.engineering.wustl.edu/dtd.xml">Outflow</microbesflux:user-reaction>
        </annotation>
        <listOfReactants>
          <speciesReference stoichiometry="1" constant="false"/>
        </listOfReactants>
        <listOfProducts>
          <speciesReference stoichiometry="1" constant="false"/>
        </listOfProducts>
      </reaction>
      <reaction id="Heterologous13" name="Heterologous13" reversible="true" fast="false" compartment="cell">
        <annotation>
          <microbesflux:user-reaction xmlns:microbesflux="http://tanglab.engineering.wustl.edu/dtd.xml">Heterologous</microbesflux:user-reaction>
        </annotation>
        <listOfReactants>
          <speciesReference species="Cellopentaose" stoichiometry="1" constant="false"/>
        </listOfReactants>
        <listOfProducts>
          <speciesReference species="Cellotetraose" stoichiometry="1" constant="false"/>
          <speciesReference stoichiometry="1" constant="false"/>
        </listOfProducts>
      </reaction>
      <reaction id="R03243" name="R03243" reversible="true" fast="false" compartment="cell">
        <listOfReactants>
          <speciesReference stoichiometry="1" constant="false"/>
          <speciesReference stoichiometry="1" constant="false"/>
        </listOfReactants>
        <listOfProducts>
          <speciesReference stoichiometry="1" constant="false"/>
          <speciesReference stoichiometry="1" constant="false"/>
        </listOfProducts>
      </reaction>
      <reaction id="R00006" name="R00006" reversible="true" fast="false" compartment="cell">
        <annotation>
          <microbesflux:KO xmlns:microbesflux="http://tanglab.engineering.wustl.edu/dtd.xml">True</microbesflux:KO>
        </annotation>
        <listOfReactants>
          <speciesReference stoichiometry="1" constant="false"/>
          <speciesReference species="CO2" stoichiometry="1" constant="false"/>
        </listOfReactants>
        <listOfProducts>
          <speciesReference species="Pyruvate" stoichiometry="2" constant="false"/>
        </listOfProducts>
      </reaction>
      <reaction id="R04241" name="R04241" reversible="true" fast="false" compartment="cell">
        <annotation>
          <microbesflux:KO xmlns:microbesflux="http://tanglab.engineering.wustl.edu/dtd.xml">True</microbesflux:KO>
        </annotation>
        <listOfReactants>
          <speciesReference species="ATP" stoichiometry="1" constant="false"/>
          <speciesReference stoichiometry="100" constant="false"/>
          <speciesReference stoichiometry="1" constant="false"/>
        </listOfReactants>
        <listOfProducts>
          <speciesReference species="ADP" stoichiometry="1" constant="false"/>
          <speciesReference species="Orthophosphate" stoichiometry="1" constant="false"/>
          <speciesReference stoichiometry="100" constant="false"/>
        </listOfProducts>
      </reaction>
      <reaction id="R02331" name="R02331" reversible="true" fast="false" compartment="cell">
        <annotation>
          <microbesflux:KO xmlns:microbesflux="http://tanglab.engineering.wustl.edu/dtd.xml">True</microbesflux:KO>
        </annotation>
        <listOfReactants>
          <speciesReference species="ATP" stoichiometry="1" constant="false"/>
          <speciesReference species="dUDP" stoichiometry="1" constant="false"/>
        </listOfReactants>
        <listOfProducts>
          <speciesReference species="ADP" stoichiometry="1" constant="false"/>
          <speciesReference species="dUTP" stoichiometry="1" constant="false"/>
        </listOfProducts>
      </reaction>
      <reaction id="R04035" name="R04035" reversible="true" fast="false" compartment="cell">
        <listOfReactants>
          <speciesReference stoichiometry="1" constant="false"/>
        </listOfReactants>
        <listOfProducts>
          <speciesReference stoichiometry="1" constant="false"/>
          <speciesReference species="Diphosphate" stoichiometry="1" constant="false"/>
        </listOfProducts>
      </reaction>
      <reaction id="R04037" name="R04037" reversible="true" fast="false" compartment="cell">
        <listOfReactants>
          <speciesReference stoichiometry="1" constant="false"/>
        </listOfReactants>
        <listOfProducts>
          <speciesReference stoichiometry="1" constant="false"/>
        </listOfProducts>
      </reaction>
      <reaction id="R00615" name="R00615" reversible="true" fast="false" compartment="cell">
        <annotation>
          <microbesflux:KO xmlns:microbesflux="http://tanglab.engineering.wustl.edu/dtd.xml">True</microbesflux:KO>
        </annotation>
        <listOfReactants>
          <speciesReference stoichiometry="1" constant="false"/>
          <speciesReference species="H2O" stoichiometry="1" constant="false"/>
        </listOfReactants>
        <listOfProducts>
          <speciesReference stoichiometry="1" constant="false"/>
          <speciesReference species="Orthophosphate" stoichiometry="1" constant="false"/>
        </listOfProducts>
      </reaction>
      <reaction id="R03084" name="R03084" reversible="true" fast="false" compartment="cell">
        <listOfReactants>
          <speciesReference stoichiometry="1" constant="false"/>
        </listOfReactants>
        <listOfProducts>
          <speciesReference stoichiometry="1" constant="false"/>
        </listOfProducts>
      </reaction>
      <reaction id="R00616" name="R00616" reversible="true" fast="false" compartment="cell">
        <annotation>
          <microbesflux:KO xmlns:microbesflux="http://tanglab.engineering.wustl.edu/dtd.xml">True</microbesflux:KO>
        </annotation>
        <listOfReactants>
          <speciesReference species="ATP" stoichiometry="1" constant="false"/>
          <speciesReference stoichiometry="1" constant="false"/>
        </listOfReactants>
        <listOfProducts>
          <speciesReference species="ADP" stoichiometry="1" constant="false"/>
          <speciesReference stoichiometry="1" constant="false"/>
        </listOfProducts>
      </reaction>
      <reaction id="R01639" name="R01639" reversible="true" fast="false" compartment="cell">
        <listOfReactants>
          <speciesReference species="ATP" stoichiometry="1" constant="false"/>
          <speciesReference stoichiometry="1" constant="false"/>
        </listOfReactants>
        <listOfProducts>
          <speciesReference species="ADP" stoichiometry="1" constant="false"/>
          <speciesReference stoichiometry="1" constant="false"/>
        </listOfProducts>
      </reaction>
      <reaction id="R03083" name="R03083" reversible="true" fast="false" compartment="cell">
        <listOfReactants>
          <speciesReference stoichiometry="1" constant="false"/>
        </listOfReactants>
        <listOfProducts>
          <speciesReference stoichiometry="1" constant="false"/>
          <speciesReference species="Orthophosphate" stoichiometry="1" constant="false"/>
        </listOfProducts>
      </reaction>
      <reaction id="R00619" name="R00619" reversible="true" fast="false" compartment="cell">
        <annotation>
          <microbesflux:KO xmlns:microbesflux="http://tanglab.engineering.wustl.edu/dtd.xml">True</microbesflux:KO>
        </annotation>
        <listOfReactants>
          <speciesReference species="ATP" stoichiometry="1" constant="false"/>
          <speciesReference species="Thiamine" stoichiometry="1" constant="false"/>
        </listOfReactants>
        <listOfProducts>
          <speciesReference species="AMP" stoichiometry="1" constant="false"/>
          <speciesReference stoichiometry="1" constant="false"/>
        </listOfProducts>
      </reaction>
      <reaction id="R05032" name="R05032" reversible="true" fast="false" compartment="cell">
        <annotation>
          <microbesflux:KO xmlns:microbesflux="http://tanglab.engineering.wustl.edu/dtd.xml">True</microbesflux:KO>
        </annotation>
        <listOfReactants>
          <speciesReference stoichiometry="1" constant="false"/>
          <speciesReference stoichiometry="1" constant="false"/>
        </listOfReactants>
        <listOfProducts>
          <speciesReference stoichiometry="1" constant="false"/>
          <speciesReference species="UDP" stoichiometry="1" constant="false"/>
        </listOfProducts>
      </reaction>
      <reaction id="BIOMASS0" name="BIOMASS0" reversible="true" fast="false" compartment="cell">
        <annotation>
          <microbesflux:user-reaction xmlns:microbesflux="http://tanglab.engineering.wustl.edu/dtd.xml">BIOMASS</microbesflux:user-reaction>
        </annotation>
        <listOfReactants>
          <speciesReference species="NAD" stoichiometry="0.011" constant="false"/>
          <speciesReference species="NADP" stoichiometry="0.009" constant="false"/>
          <speciesReference species="CoA" stoichiometry="0.01" constant="false"/>
          <speciesReference species="Tetrahydrofolate" stoichiometry="0.016" constant="false"/>
          <speciesReference species="C00017" stoichiometry="0.528" constant="false"/>
          <speciesReference species="C00046" stoichiometry="0.066" constant="false"/>
          <speciesReference species="C00039" stoichiometry="0.026" constant="false"/>
          <speciesReference species="C01356" stoichiometry="0.076" constant="false"/>
          <speciesReference species="C00889" stoichiometry="0.101" constant="false"/>
          <speciesReference species="C06707" stoichiometry="0.08" constant="false"/>
          <speciesReference species="C00182" stoichiometry="0.043" constant="false"/>
          <speciesReference species="ATP" stoichiometry="220" constant="false"/>
        </listOfReactants>
        <listOfProducts>
          <speciesReference species="BIOMASS" stoichiometry="1" constant="false"/>
        </listOfProducts>
      </reaction>
      <reaction id="R00945" name="R00945" reversible="true" fast="false" compartment="cell">
        <listOfReactants>
          <speciesReference stoichiometry="1" constant="false"/>
          <speciesReference species="Glycine" stoichiometry="1" constant="false"/>
        </listOfReactants>
        <listOfProducts>
          <speciesReference species="Tetrahydrofolate" stoichiometry="1" constant="false"/>
          <speciesReference stoichiometry="1" constant="false"/>
        </listOfProducts>
      </reaction>
      <reaction id="R05132" name="R05132" reversible="true" fast="false" compartment="cell">
        <listOfReactants>
          <speciesReference stoichiometry="1" constant="false"/>
          <speciesReference species="Arbutin" stoichiometry="1" constant="false"/>
        </listOfReactants>
        <listOfProducts>
          <speciesReference stoichiometry="1" constant="false"/>
          <speciesReference stoichiometry="1" constant="false"/>
        </listOfProducts>
      </reaction>
      <reaction id="R00946" name="R00946" reversible="true" fast="false" compartment="cell">
        <listOfReactants>
          <speciesReference stoichiometry="1" constant="false"/>
          <speciesReference stoichiometry="1" constant="false"/>
        </listOfReactants>
        <listOfProducts>
          <speciesReference species="Tetrahydrofolate" stoichiometry="1" constant="false"/>
          <speciesReference stoichiometry="1" constant="false"/>
        </listOfProducts>
      </reaction>
      <reaction id="R00943" name="R00943" reversible="true" fast="false" compartment="cell">
        <annotation>
          <microbesflux:KO xmlns:microbesflux="http://tanglab.engineering.wustl.edu/dtd.xml">True</microbesflux:KO>
        </annotation>
        <listOfReactants>
          <speciesReference species="Tetrahydrofolate" stoichiometry="1" constant="false"/>
          <speciesReference species="Formate" stoichiometry="1" constant="false"/>
          <speciesReference species="ATP" stoichiometry="1" constant="false"/>
        </listOfReactants>
        <listOfProducts>
          <speciesReference species="ADP" stoichiometry="1" constant="false"/>
          <speciesReference species="Orthophosphate" stoichiometry="1" constant="false"/>
          <speciesReference stoichiometry="1" constant="false"/>
        </listOfProducts>
      </reaction>
      <reaction id="R00942" name="R00942" reversible="true" fast="false" compartment="cell">
        <annotation>
          <microbesflux:KO xmlns:microbesflux="http://tanglab.engineering.wustl.edu/dtd.xml">True</microbesflux:KO>
        </annotation>
        <listOfReactants>
          <speciesReference species="ATP" stoichiometry="1" constant="false"/>
          <speciesReference species="Tetrahydrofolate" stoichiometry="1" constant="false"/>
          <speciesReference stoichiometry="1" constant="false"/>
        </listOfReactants>
        <listOfProducts>
          <speciesReference species="ADP" stoichiometry="1" constant="false"/>
          <speciesReference species="Orthophosphate" stoichiometry="1" constant="false"/>
          <speciesReference stoichiometry="1" constant="false"/>
        </listOfProducts>
      </reaction>
      <reaction id="R00228" name="R00228" reversible="true" fast="false" compartment="cell">
        <listOfReactants>
          <speciesReference species="Acetaldehyde" stoichiometry="1" constant="false"/>
          <speciesReference species="CoA" stoichiometry="1" constant="false"/>
          <speciesReference species="NAD" stoichiometry="1" constant="false"/>
        </listOfReactants>
        <listOfProducts>
          <speciesReference stoichiometry="1" constant="false"/>
          <speciesReference species="NADH" stoichiometry="1" constant="false"/>
        </listOfProducts>
      </reaction>
      <reaction id="R00341" name="R00341" reversible="true" fast="false" compartment="cell">
        <listOfReactants>
          <speciesReference species="ATP" stoichiometry="1" constant="false"/>
          <speciesReference species="Oxaloacetate" stoichiometry="1" constant="false"/>
        </listOfReactants>
        <listOfProducts>
          <speciesReference species="ADP" stoichiometry="1" constant="false"/>
          <speciesReference species="Phosphoenolpyruvate" stoichiometry="1" constant="false"/>
          <speciesReference species="CO2" stoichiometry="1" constant="false"/>
        </listOfProducts>
      </reaction>
      <reaction id="R00226" name="R00226" reversible="true" fast="false" compartment="cell">
        <listOfReactants>
          <speciesReference stoichiometry="1" constant="false"/>
          <speciesReference species="CO2" stoichiometry="1" constant="false"/>
        </listOfReactants>
        <listOfProducts>
          <speciesReference species="Pyruvate" stoichiometry="2" constant="false"/>
        </listOfProducts>
      </reaction>
      <reaction id="R05884" name="R05884" reversible="true" fast="false" compartment="cell">
        <annotation>
          <microbesflux:KO xmlns:microbesflux="http://tanglab.engineering.wustl.edu/dtd.xml">True</microbesflux:KO>
        </annotation>
        <listOfReactants>
          <speciesReference stoichiometry="1" constant="false"/>
          <speciesReference species="NADPH" stoichiometry="1" constant="false"/>
          <speciesReference species="H" stoichiometry="1" constant="false"/>
        </listOfReactants>
        <listOfProducts>
          <speciesReference stoichiometry="1" constant="false"/>
          <speciesReference species="NADP" stoichiometry="1" constant="false"/>
          <speciesReference species="H2O" stoichiometry="1" constant="false"/>
        </listOfProducts>
      </reaction>
      <reaction id="R00220" name="R00220" reversible="true" fast="false" compartment="cell">
        <listOfReactants>
          <speciesReference stoichiometry="1" constant="false"/>
        </listOfReactants>
        <listOfProducts>
          <speciesReference species="Pyruvate" stoichiometry="1" constant="false"/>
          <speciesReference species="NH3" stoichiometry="1" constant="false"/>
        </listOfProducts>
      </reaction>
      <reaction id="R04325" name="R04325" reversible="true" fast="false" compartment="cell">
        <annotation>
          <microbesflux:KO xmlns:microbesflux="http://tanglab.engineering.wustl.edu/dtd.xml">True</microbesflux:KO>
        </annotation>
        <listOfReactants>
          <speciesReference stoichiometry="1" constant="false"/>
          <speciesReference stoichiometry="1" constant="false"/>
        </listOfReactants>
        <listOfProducts>
          <speciesReference species="Tetrahydrofolate" stoichiometry="1" constant="false"/>
          <speciesReference stoichiometry="1" constant="false"/>
        </listOfProducts>
      </reaction>
      <reaction id="Outflow40" name="Outflow40" reversible="true" fast="false" compartment="cell">
        <annotation>
          <microbesflux:user-reaction xmlns:microbesflux="http://tanglab.engineering.wustl.edu/dtd.xml">Outflow</microbesflux:user-reaction>
        </annotation>
        <listOfReactants>
          <speciesReference species="ADP" stoichiometry="1" constant="false"/>
        </listOfReactants>
        <listOfProducts>
          <speciesReference stoichiometry="1" constant="false"/>
        </listOfProducts>
      </reaction>
      <reaction id="Outflow43" name="Outflow43" reversible="true" fast="false" compartment="cell">
        <annotation>
          <microbesflux:user-reaction xmlns:microbesflux="http://tanglab.engineering.wustl.edu/dtd.xml">Outflow</microbesflux:user-reaction>
        </annotation>
        <listOfReactants>
          <speciesReference species="NADP" stoichiometry="1" constant="false"/>
        </listOfReactants>
        <listOfProducts>
          <speciesReference stoichiometry="1" constant="false"/>
        </listOfProducts>
      </reaction>
      <reaction id="R04326" name="R04326" reversible="true" fast="false" compartment="cell">
        <annotation>
          <microbesflux:KO xmlns:microbesflux="http://tanglab.engineering.wustl.edu/dtd.xml">True</microbesflux:KO>
        </annotation>
        <listOfReactants>
          <speciesReference stoichiometry="1" constant="false"/>
          <speciesReference stoichiometry="1" constant="false"/>
        </listOfReactants>
        <listOfProducts>
          <speciesReference stoichiometry="1" constant="false"/>
          <speciesReference species="Tetrahydrofolate" stoichiometry="1" constant="false"/>
        </listOfProducts>
      </reaction>
      <reaction id="Outflow45" name="Outflow45" reversible="true" fast="false" compartment="cell">
        <annotation>
          <microbesflux:user-reaction xmlns:microbesflux="http://tanglab.engineering.wustl.edu/dtd.xml">Outflow</microbesflux:user-reaction>
        </annotation>
        <listOfReactants>
          <speciesReference species="GTP" stoichiometry="1" constant="false"/>
        </listOfReactants>
        <listOfProducts>
          <speciesReference stoichiometry="1" constant="false"/>
        </listOfProducts>
      </reaction>
      <reaction id="Outflow44" name="Outflow44" reversible="true" fast="false" compartment="cell">
        <annotation>
          <microbesflux:user-reaction xmlns:microbesflux="http://tanglab.engineering.wustl.edu/dtd.xml">Outflow</microbesflux:user-reaction>
        </annotation>
        <listOfReactants>
          <speciesReference species="NADPH" stoichiometry="1" constant="false"/>
        </listOfReactants>
        <listOfProducts>
          <speciesReference stoichiometry="1" constant="false"/>
        </listOfProducts>
      </reaction>
      <reaction id="R03443" name="R03443" reversible="true" fast="false" compartment="cell">
        <listOfReactants>
          <speciesReference stoichiometry="1" constant="false"/>
          <speciesReference species="Orthophosphate" stoichiometry="1" constant="false"/>
          <speciesReference species="NADP" stoichiometry="1" constant="false"/>
        </listOfReactants>
        <listOfProducts>
          <speciesReference stoichiometry="1" constant="false"/>
          <speciesReference species="NADPH" stoichiometry="1" constant="false"/>
        </listOfProducts>
      </reaction>
      <reaction id="Outflow46" name="Outflow46" reversible="true" fast="false" compartment="cell">
        <annotation>
          <microbesflux:user-reaction xmlns:microbesflux="http://tanglab.engineering.wustl.edu/dtd.xml">Outflow</microbesflux:user-reaction>
        </annotation>
        <listOfReactants>
          <speciesReference species="GDP" stoichiometry="1" constant="false"/>
        </listOfReactants>
        <listOfProducts>
          <speciesReference stoichiometry="1" constant="false"/>
        </listOfProducts>
      </reaction>
      <reaction id="Outflow49" name="Outflow49" reversible="true" fast="false" compartment="cell">
        <annotation>
          <microbesflux:user-reaction xmlns:microbesflux="http://tanglab.engineering.wustl.edu/dtd.xml">Outflow</microbesflux:user-reaction>
        </annotation>
        <listOfReactants>
          <speciesReference species="UDP" stoichiometry="1" constant="false"/>
        </listOfReactants>
        <listOfProducts>
          <speciesReference stoichiometry="1" constant="false"/>
        </listOfProducts>
      </reaction>
      <reaction id="R03067" name="R03067" reversible="true" fast="false" compartment="cell">
        <annotation>
          <microbesflux:KO xmlns:microbesflux="http://tanglab.engineering.wustl.edu/dtd.xml">True</microbesflux:KO>
        </annotation>
        <listOfReactants>
          <speciesReference stoichiometry="1" constant="false"/>
          <speciesReference stoichiometry="1" constant="false"/>
        </listOfReactants>
        <listOfProducts>
          <speciesReference species="Diphosphate" stoichiometry="1" constant="false"/>
          <speciesReference species="Dihydropteroate" stoichiometry="1" constant="false"/>
        </listOfProducts>
      </reaction>
      <reaction id="R05224" name="R05224" reversible="true" fast="false" compartment="cell">
        <annotation>
          <microbesflux:KO xmlns:microbesflux="http://tanglab.engineering.wustl.edu/dtd.xml">True</microbesflux:KO>
        </annotation>
        <listOfReactants>
          <speciesReference species="Hydrogenobyrinate" stoichiometry="1" constant="false"/>
          <speciesReference stoichiometry="2" constant="false"/>
          <speciesReference species="ATP" stoichiometry="2" constant="false"/>
          <speciesReference species="H2O" stoichiometry="2" constant="false"/>
        </listOfReactants>
        <listOfProducts>
          <speciesReference stoichiometry="1" constant="false"/>
          <speciesReference species="Orthophosphate" stoichiometry="2" constant="false"/>
          <speciesReference stoichiometry="2" constant="false"/>
          <speciesReference species="ADP" stoichiometry="2" constant="false"/>
        </listOfProducts>
      </reaction>
      <reaction id="R03236" name="R03236" reversible="true" fast="false" compartment="cell">
        <annotation>
          <microbesflux:KO xmlns:microbesflux="http://tanglab.engineering.wustl.edu/dtd.xml">True</microbesflux:KO>
        </annotation>
        <listOfReactants>
          <speciesReference stoichiometry="1" constant="false"/>
          <speciesReference species="ATP" stoichiometry="1" constant="false"/>
        </listOfReactants>
        <listOfProducts>
          <speciesReference stoichiometry="1" constant="false"/>
          <speciesReference species="ADP" stoichiometry="1" constant="false"/>
        </listOfProducts>
      </reaction>
      <reaction id="R03232" name="R03232" reversible="true" fast="false" compartment="cell">
        <listOfReactants>
          <speciesReference stoichiometry="1" constant="false"/>
          <speciesReference stoichiometry="1" constant="false"/>
        </listOfReactants>
        <listOfProducts>
          <speciesReference stoichiometry="1" constant="false"/>
          <speciesReference stoichiometry="1" constant="false"/>
        </listOfProducts>
      </reaction>
      <reaction id="Heterologous22" name="Heterologous22" reversible="true" fast="false" compartment="cell">
        <annotation>
          <microbesflux:user-reaction xmlns:microbesflux="http://tanglab.engineering.wustl.edu/dtd.xml">Heterologous</microbesflux:user-reaction>
        </annotation>
        <listOfReactants>
          <speciesReference stoichiometry="1" constant="false"/>
          <speciesReference species="Pyruvate" stoichiometry="1" constant="false"/>
        </listOfReactants>
        <listOfProducts>
          <speciesReference stoichiometry="1" constant="false"/>
          <speciesReference species="CoA" stoichiometry="1" constant="false"/>
        </listOfProducts>
      </reaction>
      <reaction id="Heterologous23" name="Heterologous23" reversible="true" fast="false" compartment="cell">
        <annotation>
          <microbesflux:user-reaction xmlns:microbesflux="http://tanglab.engineering.wustl.edu/dtd.xml">Heterologous</microbesflux:user-reaction>
        </annotation>
        <listOfReactants>
          <speciesReference stoichiometry="1" constant="false"/>
          <speciesReference stoichiometry="1" constant="false"/>
        </listOfReactants>
        <listOfProducts>
          <speciesReference stoichiometry="1" constant="false"/>
          <speciesReference stoichiometry="1" constant="false"/>
        </listOfProducts>
      </reaction>
      <reaction id="R04429" name="R04429" reversible="true" fast="false" compartment="cell">
        <annotation>
          <microbesflux:KO xmlns:microbesflux="http://tanglab.engineering.wustl.edu/dtd.xml">True</microbesflux:KO>
        </annotation>
        <listOfReactants>
          <speciesReference stoichiometry="1" constant="false"/>
          <speciesReference species="NAD" stoichiometry="1" constant="false"/>
        </listOfReactants>
        <listOfProducts>
          <speciesReference stoichiometry="1" constant="false"/>
          <speciesReference species="NADH" stoichiometry="1" constant="false"/>
          <speciesReference species="H" stoichiometry="1" constant="false"/>
        </listOfProducts>
      </reaction>
      <reaction id="R05627" name="R05627" reversible="true" fast="false" compartment="cell">
        <annotation>
          <microbesflux:KO xmlns:microbesflux="http://tanglab.engineering.wustl.edu/dtd.xml">True</microbesflux:KO>
        </annotation>
        <listOfReactants>
          <speciesReference stoichiometry="1" constant="false"/>
          <speciesReference species="H2O" stoichiometry="1" constant="false"/>
        </listOfReactants>
        <listOfProducts>
          <speciesReference stoichiometry="1" constant="false"/>
          <speciesReference species="Orthophosphate" stoichiometry="1" constant="false"/>
        </listOfProducts>
      </reaction>
      <reaction id="R05629" name="R05629" reversible="true" fast="false" compartment="cell">
        <annotation>
          <microbesflux:KO xmlns:microbesflux="http://tanglab.engineering.wustl.edu/dtd.xml">True</microbesflux:KO>
        </annotation>
        <listOfReactants>
          <speciesReference stoichiometry="1" constant="false"/>
          <speciesReference stoichiometry="1" constant="false"/>
        </listOfReactants>
        <listOfProducts>
          <speciesReference species="UMP" stoichiometry="1" constant="false"/>
          <speciesReference stoichiometry="1" constant="false"/>
        </listOfProducts>
      </reaction>
      <reaction id="R01561" name="R01561" reversible="true" fast="false" compartment="cell">
        <annotation>
          <microbesflux:KO xmlns:microbesflux="http://tanglab.engineering.wustl.edu/dtd.xml">True</microbesflux:KO>
        </annotation>
        <listOfReactants>
          <speciesReference species="Adenosine" stoichiometry="1" constant="false"/>
          <speciesReference species="Orthophosphate" stoichiometry="1" constant="false"/>
        </listOfReactants>
        <listOfProducts>
          <speciesReference species="Adenine" stoichiometry="1" constant="false"/>
          <speciesReference stoichiometry="1" constant="false"/>
        </listOfProducts>
      </reaction>
      <reaction id="R01529" name="R01529" reversible="true" fast="false" compartment="cell">
        <listOfReactants>
          <speciesReference stoichiometry="1" constant="false"/>
        </listOfReactants>
        <listOfProducts>
          <speciesReference stoichiometry="1" constant="false"/>
        </listOfProducts>
      </reaction>
      <reaction id="R01567" name="R01567" reversible="true" fast="false" compartment="cell">
        <annotation>
          <microbesflux:KO xmlns:microbesflux="http://tanglab.engineering.wustl.edu/dtd.xml">True</microbesflux:KO>
        </annotation>
        <listOfReactants>
          <speciesReference species="ATP" stoichiometry="1" constant="false"/>
          <speciesReference species="Thymidine" stoichiometry="1" constant="false"/>
        </listOfReactants>
        <listOfProducts>
          <speciesReference species="ADP" stoichiometry="1" constant="false"/>
          <speciesReference species="dTMP" stoichiometry="1" constant="false"/>
        </listOfProducts>
      </reaction>
      <reaction id="R01569" name="R01569" reversible="true" fast="false" compartment="cell">
        <annotation>
          <microbesflux:KO xmlns:microbesflux="http://tanglab.engineering.wustl.edu/dtd.xml">True</microbesflux:KO>
        </annotation>
        <listOfReactants>
          <speciesReference species="dTMP" stoichiometry="1" constant="false"/>
          <speciesReference species="H2O" stoichiometry="1" constant="false"/>
        </listOfReactants>
        <listOfProducts>
          <speciesReference species="Thymidine" stoichiometry="1" constant="false"/>
          <speciesReference species="Orthophosphate" stoichiometry="1" constant="false"/>
        </listOfProducts>
      </reaction>
      <reaction id="R05145" name="R05145" reversible="true" fast="false" compartment="cell">
        <annotation>
          <microbesflux:KO xmlns:microbesflux="http://tanglab.engineering.wustl.edu/dtd.xml">True</microbesflux:KO>
        </annotation>
        <listOfReactants>
          <speciesReference stoichiometry="1" constant="false"/>
          <speciesReference stoichiometry="1" constant="false"/>
        </listOfReactants>
        <listOfProducts>
          <speciesReference species="AMP" stoichiometry="1" constant="false"/>
          <speciesReference stoichiometry="1" constant="false"/>
        </listOfProducts>
      </reaction>
      <reaction id="R02649" name="R02649" reversible="true" fast="false" compartment="cell">
        <listOfReactants>
          <speciesReference species="ATP" stoichiometry="1" constant="false"/>
          <speciesReference stoichiometry="1" constant="false"/>
        </listOfReactants>
        <listOfProducts>
          <speciesReference species="ADP" stoichiometry="1" constant="false"/>
          <speciesReference stoichiometry="1" constant="false"/>
        </listOfProducts>
      </reaction>
      <reaction id="R01090" name="R01090" reversible="true" fast="false" compartment="cell">
        <listOfReactants>
          <speciesReference stoichiometry="1" constant="false"/>
          <speciesReference stoichiometry="1" constant="false"/>
        </listOfReactants>
        <listOfProducts>
          <speciesReference stoichiometry="1" constant="false"/>
          <speciesReference stoichiometry="1" constant="false"/>
        </listOfProducts>
      </reaction>
      <reaction id="R02887" name="R02887" reversible="true" fast="false" compartment="cell">
        <annotation>
          <microbesflux:KO xmlns:microbesflux="http://tanglab.engineering.wustl.edu/dtd.xml">True</microbesflux:KO>
        </annotation>
        <listOfReactants>
          <speciesReference species="Cellulose" stoichiometry="1" constant="false"/>
          <speciesReference species="H2O" stoichiometry="1" constant="false"/>
        </listOfReactants>
        <listOfProducts>
          <speciesReference species="Cellulose" stoichiometry="1" constant="false"/>
          <speciesReference stoichiometry="1" constant="false"/>
        </listOfProducts>
      </reaction>
      <reaction id="R01092" name="R01092" reversible="true" fast="false" compartment="cell">
        <listOfReactants>
          <speciesReference species="ATP" stoichiometry="1" constant="false"/>
          <speciesReference stoichiometry="1" constant="false"/>
        </listOfReactants>
        <listOfProducts>
          <speciesReference species="ADP" stoichiometry="1" constant="false"/>
          <speciesReference stoichiometry="1" constant="false"/>
        </listOfProducts>
      </reaction>
      <reaction id="Inflow17" name="Inflow17" reversible="true" fast="false" compartment="cell">
        <annotation>
          <microbesflux:user-reaction xmlns:microbesflux="http://tanglab.engineering.wustl.edu/dtd.xml">Inflow</microbesflux:user-reaction>
        </annotation>
        <listOfReactants>
          <speciesReference stoichiometry="1" constant="false"/>
        </listOfReactants>
        <listOfProducts>
          <speciesReference species="Cellotetraose" stoichiometry="1" constant="false"/>
        </listOfProducts>
      </reaction>
      <reaction id="R05814" name="R05814" reversible="true" fast="false" compartment="cell">
        <annotation>
          <microbesflux:KO xmlns:microbesflux="http://tanglab.engineering.wustl.edu/dtd.xml">True</microbesflux:KO>
        </annotation>
        <listOfReactants>
          <speciesReference stoichiometry="1" constant="false"/>
        </listOfReactants>
        <listOfProducts>
          <speciesReference species="Cobyrinate" stoichiometry="1" constant="false"/>
        </listOfProducts>
      </reaction>
      <reaction id="R05815" name="R05815" reversible="true" fast="false" compartment="cell">
        <annotation>
          <microbesflux:KO xmlns:microbesflux="http://tanglab.engineering.wustl.edu/dtd.xml">True</microbesflux:KO>
        </annotation>
        <listOfReactants>
          <speciesReference species="Cobyrinate" stoichiometry="1" constant="false"/>
          <speciesReference stoichiometry="2" constant="false"/>
          <speciesReference species="ATP" stoichiometry="2" constant="false"/>
          <speciesReference species="H2O" stoichiometry="2" constant="false"/>
        </listOfReactants>
        <listOfProducts>
          <speciesReference stoichiometry="1" constant="false"/>
          <speciesReference stoichiometry="2" constant="false"/>
          <speciesReference species="ADP" stoichiometry="2" constant="false"/>
          <speciesReference species="Orthophosphate" stoichiometry="2" constant="false"/>
        </listOfProducts>
      </reaction>
      <reaction id="R05810" name="R05810" reversible="true" fast="false" compartment="cell">
        <annotation>
          <microbesflux:KO xmlns:microbesflux="http://tanglab.engineering.wustl.edu/dtd.xml">True</microbesflux:KO>
        </annotation>
        <listOfReactants>
          <speciesReference stoichiometry="1" constant="false"/>
          <speciesReference stoichiometry="1" constant="false"/>
        </listOfReactants>
        <listOfProducts>
          <speciesReference stoichiometry="1" constant="false"/>
          <speciesReference stoichiometry="1" constant="false"/>
        </listOfProducts>
      </reaction>
      <reaction id="R00867" name="R00867" reversible="true" fast="false" compartment="cell">
        <listOfReactants>
          <speciesReference species="ATP" stoichiometry="1" constant="false"/>
          <speciesReference stoichiometry="1" constant="false"/>
        </listOfReactants>
        <listOfProducts>
          <speciesReference species="ADP" stoichiometry="1" constant="false"/>
          <speciesReference stoichiometry="1" constant="false"/>
        </listOfProducts>
      </reaction>
      <reaction id="R05812" name="R05812" reversible="true" fast="false" compartment="cell">
        <annotation>
          <microbesflux:KO xmlns:microbesflux="http://tanglab.engineering.wustl.edu/dtd.xml">True</microbesflux:KO>
        </annotation>
        <listOfReactants>
          <speciesReference stoichiometry="1" constant="false"/>
          <speciesReference species="NADPH" stoichiometry="1" constant="false"/>
          <speciesReference species="H" stoichiometry="1" constant="false"/>
        </listOfReactants>
        <listOfProducts>
          <speciesReference stoichiometry="1" constant="false"/>
          <speciesReference species="NADP" stoichiometry="1" constant="false"/>
        </listOfProducts>
      </reaction>
      <reaction id="R02288" name="R02288" reversible="true" fast="false" compartment="cell">
        <annotation>
          <microbesflux:KO xmlns:microbesflux="http://tanglab.engineering.wustl.edu/dtd.xml">True</microbesflux:KO>
        </annotation>
        <listOfReactants>
          <speciesReference stoichiometry="1" constant="false"/>
          <speciesReference species="H2O" stoichiometry="1" constant="false"/>
        </listOfReactants>
        <listOfProducts>
          <speciesReference stoichiometry="1" constant="false"/>
        </listOfProducts>
      </reaction>
      <reaction id="R04355" name="R04355" reversible="true" fast="false" compartment="cell">
        <annotation>
          <microbesflux:KO xmlns:microbesflux="http://tanglab.engineering.wustl.edu/dtd.xml">True</microbesflux:KO>
        </annotation>
        <listOfReactants>
          <speciesReference stoichiometry="1" constant="false"/>
          <speciesReference stoichiometry="1" constant="false"/>
        </listOfReactants>
        <listOfProducts>
          <speciesReference stoichiometry="1" constant="false"/>
          <speciesReference species="CO2" stoichiometry="1" constant="false"/>
          <speciesReference stoichiometry="1" constant="false"/>
        </listOfProducts>
      </reaction>
      <reaction id="R03646" name="R03646" reversible="true" fast="false" compartment="cell">
        <annotation>
          <microbesflux:KO xmlns:microbesflux="http://tanglab.engineering.wustl.edu/dtd.xml">True</microbesflux:KO>
        </annotation>
        <listOfReactants>
          <speciesReference species="ATP" stoichiometry="1" constant="false"/>
          <speciesReference stoichiometry="1" constant="false"/>
          <speciesReference stoichiometry="1" constant="false"/>
        </listOfReactants>
        <listOfProducts>
          <speciesReference species="AMP" stoichiometry="1" constant="false"/>
          <speciesReference species="Diphosphate" stoichiometry="1" constant="false"/>
          <speciesReference stoichiometry="1" constant="false"/>
        </listOfProducts>
      </reaction>
      <reaction id="R04144" name="R04144" reversible="true" fast="false" compartment="cell">
        <annotation>
          <microbesflux:KO xmlns:microbesflux="http://tanglab.engineering.wustl.edu/dtd.xml">True</microbesflux:KO>
        </annotation>
        <listOfReactants>
          <speciesReference species="ATP" stoichiometry="1" constant="false"/>
          <speciesReference stoichiometry="1" constant="false"/>
          <speciesReference species="Glycine" stoichiometry="1" constant="false"/>
        </listOfReactants>
        <listOfProducts>
          <speciesReference species="ADP" stoichiometry="1" constant="false"/>
          <speciesReference species="Orthophosphate" stoichiometry="1" constant="false"/>
          <speciesReference stoichiometry="1" constant="false"/>
        </listOfProducts>
      </reaction>
      <reaction id="R03661" name="R03661" reversible="true" fast="false" compartment="cell">
        <annotation>
          <microbesflux:KO xmlns:microbesflux="http://tanglab.engineering.wustl.edu/dtd.xml">True</microbesflux:KO>
        </annotation>
        <listOfReactants>
          <speciesReference species="ATP" stoichiometry="1" constant="false"/>
          <speciesReference stoichiometry="1" constant="false"/>
          <speciesReference stoichiometry="1" constant="false"/>
        </listOfReactants>
        <listOfProducts>
          <speciesReference species="AMP" stoichiometry="1" constant="false"/>
          <speciesReference species="Diphosphate" stoichiometry="1" constant="false"/>
          <speciesReference stoichiometry="1" constant="false"/>
        </listOfProducts>
      </reaction>
      <reaction id="R03635" name="R03635" reversible="true" fast="false" compartment="cell">
        <annotation>
          <microbesflux:KO xmlns:microbesflux="http://tanglab.engineering.wustl.edu/dtd.xml">True</microbesflux:KO>
        </annotation>
        <listOfReactants>
          <speciesReference species="Stachyose" stoichiometry="1" constant="false"/>
          <speciesReference species="H2O" stoichiometry="1" constant="false"/>
        </listOfReactants>
        <listOfProducts>
          <speciesReference stoichiometry="1" constant="false"/>
          <speciesReference stoichiometry="1" constant="false"/>
        </listOfProducts>
      </reaction>
      <reaction id="R03660" name="R03660" reversible="true" fast="false" compartment="cell">
        <annotation>
          <microbesflux:KO xmlns:microbesflux="http://tanglab.engineering.wustl.edu/dtd.xml">True</microbesflux:KO>
        </annotation>
        <listOfReactants>
          <speciesReference species="ATP" stoichiometry="1" constant="false"/>
          <speciesReference stoichiometry="1" constant="false"/>
          <speciesReference stoichiometry="1" constant="false"/>
        </listOfReactants>
        <listOfProducts>
          <speciesReference species="AMP" stoichiometry="1" constant="false"/>
          <speciesReference species="Diphosphate" stoichiometry="1" constant="false"/>
          <speciesReference stoichiometry="1" constant="false"/>
        </listOfProducts>
      </reaction>
      <reaction id="R03948" name="R03948" reversible="true" fast="false" compartment="cell">
        <annotation>
          <microbesflux:KO xmlns:microbesflux="http://tanglab.engineering.wustl.edu/dtd.xml">True</microbesflux:KO>
        </annotation>
        <listOfReactants>
          <speciesReference stoichiometry="1" constant="false"/>
          <speciesReference stoichiometry="1" constant="false"/>
        </listOfReactants>
        <listOfProducts>
          <speciesReference stoichiometry="1" constant="false"/>
          <speciesReference stoichiometry="1" constant="false"/>
          <speciesReference species="H" stoichiometry="1" constant="false"/>
        </listOfProducts>
      </reaction>
      <reaction id="R03050" name="R03050" reversible="true" fast="false" compartment="cell">
        <annotation>
          <microbesflux:KO xmlns:microbesflux="http://tanglab.engineering.wustl.edu/dtd.xml">True</microbesflux:KO>
        </annotation>
        <listOfReactants>
          <speciesReference stoichiometry="1" constant="false"/>
          <speciesReference stoichiometry="1" constant="false"/>
        </listOfReactants>
        <listOfProducts>
          <speciesReference stoichiometry="1" constant="false"/>
          <speciesReference species="Pyruvate" stoichiometry="1" constant="false"/>
        </listOfProducts>
      </reaction>
      <reaction id="R03051" name="R03051" reversible="true" fast="false" compartment="cell">
        <annotation>
          <microbesflux:KO xmlns:microbesflux="http://tanglab.engineering.wustl.edu/dtd.xml">True</microbesflux:KO>
        </annotation>
        <listOfReactants>
          <speciesReference stoichiometry="1" constant="false"/>
          <speciesReference species="NADPH" stoichiometry="1" constant="false"/>
          <speciesReference species="H" stoichiometry="1" constant="false"/>
        </listOfReactants>
        <listOfProducts>
          <speciesReference stoichiometry="1" constant="false"/>
          <speciesReference species="NADP" stoichiometry="1" constant="false"/>
        </listOfProducts>
      </reaction>
      <reaction id="R00028" name="R00028" reversible="true" fast="false" compartment="cell">
        <listOfReactants>
          <speciesReference species="Maltose" stoichiometry="1" constant="false"/>
        </listOfReactants>
        <listOfProducts>
          <speciesReference stoichiometry="2" constant="false"/>
        </listOfProducts>
      </reaction>
      <reaction id="R03940" name="R03940" reversible="true" fast="false" compartment="cell">
        <annotation>
          <microbesflux:KO xmlns:microbesflux="http://tanglab.engineering.wustl.edu/dtd.xml">True</microbesflux:KO>
        </annotation>
        <listOfReactants>
          <speciesReference stoichiometry="1" constant="false"/>
          <speciesReference stoichiometry="1" constant="false"/>
        </listOfReactants>
        <listOfProducts>
          <speciesReference species="Tetrahydrofolate" stoichiometry="1" constant="false"/>
          <speciesReference stoichiometry="1" constant="false"/>
        </listOfProducts>
      </reaction>
      <reaction id="R03191" name="R03191" reversible="true" fast="false" compartment="cell">
        <annotation>
          <microbesflux:KO xmlns:microbesflux="http://tanglab.engineering.wustl.edu/dtd.xml">True</microbesflux:KO>
        </annotation>
        <listOfReactants>
          <speciesReference stoichiometry="1" constant="false"/>
          <speciesReference species="NAD" stoichiometry="1" constant="false"/>
        </listOfReactants>
        <listOfProducts>
          <speciesReference stoichiometry="1" constant="false"/>
          <speciesReference species="NADH" stoichiometry="1" constant="false"/>
          <speciesReference species="H" stoichiometry="1" constant="false"/>
        </listOfProducts>
      </reaction>
      <reaction id="R03194" name="R03194" reversible="true" fast="false" compartment="cell">
        <annotation>
          <microbesflux:KO xmlns:microbesflux="http://tanglab.engineering.wustl.edu/dtd.xml">True</microbesflux:KO>
        </annotation>
        <listOfReactants>
          <speciesReference stoichiometry="2" constant="false"/>
          <speciesReference stoichiometry="1" constant="false"/>
        </listOfReactants>
        <listOfProducts>
          <speciesReference stoichiometry="2" constant="false"/>
          <speciesReference stoichiometry="1" constant="false"/>
        </listOfProducts>
      </reaction>
      <reaction id="R00401" name="R00401" reversible="true" fast="false" compartment="cell">
        <annotation>
          <microbesflux:KO xmlns:microbesflux="http://tanglab.engineering.wustl.edu/dtd.xml">True</microbesflux:KO>
        </annotation>
        <listOfReactants>
          <speciesReference stoichiometry="1" constant="false"/>
        </listOfReactants>
        <listOfProducts>
          <speciesReference stoichiometry="1" constant="false"/>
        </listOfProducts>
      </reaction>
      <reaction id="Outflow41" name="Outflow41" reversible="true" fast="false" compartment="cell">
        <annotation>
          <microbesflux:user-reaction xmlns:microbesflux="http://tanglab.engineering.wustl.edu/dtd.xml">Outflow</microbesflux:user-reaction>
        </annotation>
        <listOfReactants>
          <speciesReference species="NAD" stoichiometry="1" constant="false"/>
        </listOfReactants>
        <listOfProducts>
          <speciesReference stoichiometry="1" constant="false"/>
        </listOfProducts>
      </reaction>
      <reaction id="R04558" name="R04558" reversible="true" fast="false" compartment="cell">
        <listOfReactants>
          <speciesReference stoichiometry="1" constant="false"/>
          <speciesReference stoichiometry="1" constant="false"/>
        </listOfReactants>
        <listOfProducts>
          <speciesReference stoichiometry="1" constant="false"/>
          <speciesReference stoichiometry="1" constant="false"/>
          <speciesReference stoichiometry="1" constant="false"/>
        </listOfProducts>
      </reaction>
      <reaction id="R01830" name="R01830" reversible="true" fast="false" compartment="cell">
        <listOfReactants>
          <speciesReference stoichiometry="1" constant="false"/>
          <speciesReference stoichiometry="1" constant="false"/>
        </listOfReactants>
        <listOfProducts>
          <speciesReference stoichiometry="1" constant="false"/>
          <speciesReference stoichiometry="1" constant="false"/>
        </listOfProducts>
      </reaction>
      <reaction id="R02283" name="R02283" reversible="true" fast="false" compartment="cell">
        <listOfReactants>
          <speciesReference stoichiometry="1" constant="false"/>
          <speciesReference stoichiometry="1" constant="false"/>
        </listOfReactants>
        <listOfProducts>
          <speciesReference stoichiometry="1" constant="false"/>
          <speciesReference stoichiometry="1" constant="false"/>
        </listOfProducts>
      </reaction>
      <reaction id="R04440" name="R04440" reversible="true" fast="false" compartment="cell">
        <listOfReactants>
          <speciesReference stoichiometry="1" constant="false"/>
          <speciesReference species="NADP" stoichiometry="1" constant="false"/>
        </listOfReactants>
        <listOfProducts>
          <speciesReference stoichiometry="1" constant="false"/>
          <speciesReference species="NADPH" stoichiometry="1" constant="false"/>
        </listOfProducts>
      </reaction>
      <reaction id="R04441" name="R04441" reversible="true" fast="false" compartment="cell">
        <listOfReactants>
          <speciesReference stoichiometry="1" constant="false"/>
        </listOfReactants>
        <listOfProducts>
          <speciesReference stoichiometry="1" constant="false"/>
        </listOfProducts>
      </reaction>
      <reaction id="R04448" name="R04448" reversible="true" fast="false" compartment="cell">
        <annotation>
          <microbesflux:KO xmlns:microbesflux="http://tanglab.engineering.wustl.edu/dtd.xml">True</microbesflux:KO>
        </annotation>
        <listOfReactants>
          <speciesReference species="ATP" stoichiometry="1" constant="false"/>
          <speciesReference stoichiometry="1" constant="false"/>
        </listOfReactants>
        <listOfProducts>
          <speciesReference species="ADP" stoichiometry="1" constant="false"/>
          <speciesReference stoichiometry="1" constant="false"/>
        </listOfProducts>
      </reaction>
      <reaction id="R02473" name="R02473" reversible="true" fast="false" compartment="cell">
        <annotation>
          <microbesflux:KO xmlns:microbesflux="http://tanglab.engineering.wustl.edu/dtd.xml">True</microbesflux:KO>
        </annotation>
        <listOfReactants>
          <speciesReference species="ATP" stoichiometry="1" constant="false"/>
          <speciesReference stoichiometry="1" constant="false"/>
          <speciesReference stoichiometry="1" constant="false"/>
        </listOfReactants>
        <listOfProducts>
          <speciesReference species="AMP" stoichiometry="1" constant="false"/>
          <speciesReference species="Diphosphate" stoichiometry="1" constant="false"/>
          <speciesReference species="Pantothenate" stoichiometry="1" constant="false"/>
        </listOfProducts>
      </reaction>
      <reaction id="R04568" name="R04568" reversible="true" fast="false" compartment="cell">
        <annotation>
          <microbesflux:KO xmlns:microbesflux="http://tanglab.engineering.wustl.edu/dtd.xml">True</microbesflux:KO>
        </annotation>
        <listOfReactants>
          <speciesReference stoichiometry="1" constant="false"/>
        </listOfReactants>
        <listOfProducts>
          <speciesReference stoichiometry="1" constant="false"/>
          <speciesReference species="H2O" stoichiometry="1" constant="false"/>
        </listOfProducts>
      </reaction>
      <reaction id="R01070" name="R01070" reversible="true" fast="false" compartment="cell">
        <listOfReactants>
          <speciesReference stoichiometry="1" constant="false"/>
        </listOfReactants>
        <listOfProducts>
          <speciesReference stoichiometry="1" constant="false"/>
          <speciesReference stoichiometry="1" constant="false"/>
        </listOfProducts>
      </reaction>
      <reaction id="R04566" name="R04566" reversible="true" fast="false" compartment="cell">
        <annotation>
          <microbesflux:KO xmlns:microbesflux="http://tanglab.engineering.wustl.edu/dtd.xml">True</microbesflux:KO>
        </annotation>
        <listOfReactants>
          <speciesReference stoichiometry="1" constant="false"/>
          <speciesReference species="NADP" stoichiometry="1" constant="false"/>
        </listOfReactants>
        <listOfProducts>
          <speciesReference stoichiometry="1" constant="false"/>
          <speciesReference species="NADPH" stoichiometry="1" constant="false"/>
          <speciesReference species="H" stoichiometry="1" constant="false"/>
        </listOfProducts>
      </reaction>
      <reaction id="R04560" name="R04560" reversible="true" fast="false" compartment="cell">
        <annotation>
          <microbesflux:KO xmlns:microbesflux="http://tanglab.engineering.wustl.edu/dtd.xml">True</microbesflux:KO>
        </annotation>
        <listOfReactants>
          <speciesReference stoichiometry="1" constant="false"/>
          <speciesReference stoichiometry="1" constant="false"/>
        </listOfReactants>
        <listOfProducts>
          <speciesReference species="Tetrahydrofolate" stoichiometry="1" constant="false"/>
          <speciesReference stoichiometry="1" constant="false"/>
        </listOfProducts>
      </reaction>
      <reaction id="R00552" name="R00552" reversible="true" fast="false" compartment="cell">
        <listOfReactants>
          <speciesReference stoichiometry="1" constant="false"/>
        </listOfReactants>
        <listOfProducts>
          <speciesReference stoichiometry="1" constant="false"/>
          <speciesReference species="NH3" stoichiometry="1" constant="false"/>
        </listOfProducts>
      </reaction>
      <reaction id="R00161" name="R00161" reversible="true" fast="false" compartment="cell">
        <annotation>
          <microbesflux:KO xmlns:microbesflux="http://tanglab.engineering.wustl.edu/dtd.xml">True</microbesflux:KO>
        </annotation>
        <listOfReactants>
          <speciesReference species="ATP" stoichiometry="1" constant="false"/>
          <speciesReference species="FMN" stoichiometry="1" constant="false"/>
        </listOfReactants>
        <listOfProducts>
          <speciesReference species="Diphosphate" stoichiometry="1" constant="false"/>
          <speciesReference species="FAD" stoichiometry="1" constant="false"/>
        </listOfProducts>
      </reaction>
      <reaction id="R04963" name="R04963" reversible="true" fast="false" compartment="cell">
        <annotation>
          <microbesflux:KO xmlns:microbesflux="http://tanglab.engineering.wustl.edu/dtd.xml">True</microbesflux:KO>
        </annotation>
        <listOfReactants>
          <speciesReference stoichiometry="1" constant="false"/>
          <speciesReference stoichiometry="1" constant="false"/>
        </listOfReactants>
        <listOfProducts>
          <speciesReference stoichiometry="1" constant="false"/>
          <speciesReference species="CO2" stoichiometry="1" constant="false"/>
          <speciesReference stoichiometry="1" constant="false"/>
        </listOfProducts>
      </reaction>
      <reaction id="R00658" name="R00658" reversible="true" fast="false" compartment="cell">
        <listOfReactants>
          <speciesReference stoichiometry="1" constant="false"/>
        </listOfReactants>
        <listOfProducts>
          <speciesReference species="Phosphoenolpyruvate" stoichiometry="1" constant="false"/>
        </listOfProducts>
      </reaction>
      <reaction id="R04961" name="R04961" reversible="true" fast="false" compartment="cell">
        <annotation>
          <microbesflux:KO xmlns:microbesflux="http://tanglab.engineering.wustl.edu/dtd.xml">True</microbesflux:KO>
        </annotation>
        <listOfReactants>
          <speciesReference stoichiometry="1" constant="false"/>
          <speciesReference species="NAD" stoichiometry="1" constant="false"/>
        </listOfReactants>
        <listOfProducts>
          <speciesReference stoichiometry="1" constant="false"/>
          <speciesReference species="NADH" stoichiometry="1" constant="false"/>
          <speciesReference species="H" stoichiometry="1" constant="false"/>
        </listOfProducts>
      </reaction>
      <reaction id="R04960" name="R04960" reversible="true" fast="false" compartment="cell">
        <annotation>
          <microbesflux:KO xmlns:microbesflux="http://tanglab.engineering.wustl.edu/dtd.xml">True</microbesflux:KO>
        </annotation>
        <listOfReactants>
          <speciesReference stoichiometry="1" constant="false"/>
          <speciesReference stoichiometry="1" constant="false"/>
        </listOfReactants>
        <listOfProducts>
          <speciesReference stoichiometry="1" constant="false"/>
          <speciesReference species="CO2" stoichiometry="1" constant="false"/>
          <speciesReference stoichiometry="1" constant="false"/>
        </listOfProducts>
      </reaction>
      <reaction id="R01801" name="R01801" reversible="true" fast="false" compartment="cell">
        <annotation>
          <microbesflux:KO xmlns:microbesflux="http://tanglab.engineering.wustl.edu/dtd.xml">True</microbesflux:KO>
        </annotation>
        <listOfReactants>
          <speciesReference stoichiometry="1" constant="false"/>
          <speciesReference stoichiometry="1" constant="false"/>
        </listOfReactants>
        <listOfProducts>
          <speciesReference species="CMP" stoichiometry="1" constant="false"/>
          <speciesReference species="Phosphatidylglycerophosphate" stoichiometry="1" constant="false"/>
        </listOfProducts>
      </reaction>
      <reaction id="R01071" name="R01071" reversible="true" fast="false" compartment="cell">
        <listOfReactants>
          <speciesReference stoichiometry="1" constant="false"/>
          <speciesReference species="Diphosphate" stoichiometry="1" constant="false"/>
        </listOfReactants>
        <listOfProducts>
          <speciesReference species="ATP" stoichiometry="1" constant="false"/>
          <speciesReference stoichiometry="1" constant="false"/>
        </listOfProducts>
      </reaction>
      <reaction id="R04964" name="R04964" reversible="true" fast="false" compartment="cell">
        <annotation>
          <microbesflux:KO xmlns:microbesflux="http://tanglab.engineering.wustl.edu/dtd.xml">True</microbesflux:KO>
        </annotation>
        <listOfReactants>
          <speciesReference stoichiometry="1" constant="false"/>
          <speciesReference species="NADP" stoichiometry="1" constant="false"/>
        </listOfReactants>
        <listOfProducts>
          <speciesReference stoichiometry="1" constant="false"/>
          <speciesReference species="NADPH" stoichiometry="1" constant="false"/>
          <speciesReference species="H" stoichiometry="1" constant="false"/>
        </listOfProducts>
      </reaction>
      <reaction id="R04969" name="R04969" reversible="true" fast="false" compartment="cell">
        <annotation>
          <microbesflux:KO xmlns:microbesflux="http://tanglab.engineering.wustl.edu/dtd.xml">True</microbesflux:KO>
        </annotation>
        <listOfReactants>
          <speciesReference stoichiometry="1" constant="false"/>
          <speciesReference species="NAD" stoichiometry="1" constant="false"/>
        </listOfReactants>
        <listOfProducts>
          <speciesReference stoichiometry="1" constant="false"/>
          <speciesReference species="NADH" stoichiometry="1" constant="false"/>
          <speciesReference species="H" stoichiometry="1" constant="false"/>
        </listOfProducts>
      </reaction>
      <reaction id="R04968" name="R04968" reversible="true" fast="false" compartment="cell">
        <annotation>
          <microbesflux:KO xmlns:microbesflux="http://tanglab.engineering.wustl.edu/dtd.xml">True</microbesflux:KO>
        </annotation>
        <listOfReactants>
          <speciesReference stoichiometry="1" constant="false"/>
          <speciesReference stoichiometry="1" constant="false"/>
        </listOfReactants>
        <listOfProducts>
          <speciesReference stoichiometry="1" constant="false"/>
          <speciesReference species="CO2" stoichiometry="1" constant="false"/>
          <speciesReference stoichiometry="1" constant="false"/>
        </listOfProducts>
      </reaction>
      <reaction id="R00654" name="R00654" reversible="true" fast="false" compartment="cell">
        <annotation>
          <microbesflux:KO xmlns:microbesflux="http://tanglab.engineering.wustl.edu/dtd.xml">True</microbesflux:KO>
        </annotation>
        <listOfReactants>
          <speciesReference stoichiometry="1" constant="false"/>
          <speciesReference species="H2O" stoichiometry="1" constant="false"/>
        </listOfReactants>
        <listOfProducts>
          <speciesReference species="Methanethiol" stoichiometry="1" constant="false"/>
          <speciesReference species="NH3" stoichiometry="1" constant="false"/>
          <speciesReference stoichiometry="1" constant="false"/>
        </listOfProducts>
      </reaction>
      <reaction id="R01061" name="R01061" reversible="true" fast="false" compartment="cell">
        <listOfReactants>
          <speciesReference stoichiometry="1" constant="false"/>
          <speciesReference species="Orthophosphate" stoichiometry="1" constant="false"/>
          <speciesReference species="NAD" stoichiometry="1" constant="false"/>
        </listOfReactants>
        <listOfProducts>
          <speciesReference stoichiometry="1" constant="false"/>
          <speciesReference species="NADH" stoichiometry="1" constant="false"/>
        </listOfProducts>
      </reaction>
      <reaction id="Outflow42" name="Outflow42" reversible="true" fast="false" compartment="cell">
        <annotation>
          <microbesflux:user-reaction xmlns:microbesflux="http://tanglab.engineering.wustl.edu/dtd.xml">Outflow</microbesflux:user-reaction>
        </annotation>
        <listOfReactants>
          <speciesReference species="NADH" stoichiometry="1" constant="false"/>
        </listOfReactants>
        <listOfProducts>
          <speciesReference stoichiometry="1" constant="false"/>
        </listOfProducts>
      </reaction>
      <reaction id="R01066" name="R01066" reversible="true" fast="false" compartment="cell">
        <annotation>
          <microbesflux:KO xmlns:microbesflux="http://tanglab.engineering.wustl.edu/dtd.xml">True</microbesflux:KO>
        </annotation>
        <listOfReactants>
          <speciesReference stoichiometry="1" constant="false"/>
        </listOfReactants>
        <listOfProducts>
          <speciesReference stoichiometry="1" constant="false"/>
          <speciesReference species="Acetaldehyde" stoichiometry="1" constant="false"/>
        </listOfProducts>
      </reaction>
      <reaction id="R04286" name="R04286" reversible="true" fast="false" compartment="cell">
        <annotation>
          <microbesflux:KO xmlns:microbesflux="http://tanglab.engineering.wustl.edu/dtd.xml">True</microbesflux:KO>
        </annotation>
        <listOfReactants>
          <speciesReference stoichiometry="1" constant="false"/>
        </listOfReactants>
        <listOfProducts>
          <speciesReference stoichiometry="1" constant="false"/>
          <speciesReference species="Triphosphate" stoichiometry="1" constant="false"/>
        </listOfProducts>
      </reaction>
      <reaction id="R04365" name="R04365" reversible="true" fast="false" compartment="cell">
        <listOfReactants>
          <speciesReference stoichiometry="1" constant="false"/>
          <speciesReference stoichiometry="1" constant="false"/>
        </listOfReactants>
        <listOfProducts>
          <speciesReference species="CoA" stoichiometry="1" constant="false"/>
          <speciesReference stoichiometry="1" constant="false"/>
        </listOfProducts>
      </reaction>
      <reaction id="R01665" name="R01665" reversible="true" fast="false" compartment="cell">
        <annotation>
          <microbesflux:KO xmlns:microbesflux="http://tanglab.engineering.wustl.edu/dtd.xml">True</microbesflux:KO>
        </annotation>
        <listOfReactants>
          <speciesReference species="ATP" stoichiometry="1" constant="false"/>
          <speciesReference species="dCMP" stoichiometry="1" constant="false"/>
        </listOfReactants>
        <listOfProducts>
          <speciesReference species="ADP" stoichiometry="1" constant="false"/>
          <speciesReference species="dCDP" stoichiometry="1" constant="false"/>
        </listOfProducts>
      </reaction>
      <reaction id="R01664" name="R01664" reversible="true" fast="false" compartment="cell">
        <annotation>
          <microbesflux:KO xmlns:microbesflux="http://tanglab.engineering.wustl.edu/dtd.xml">True</microbesflux:KO>
        </annotation>
        <listOfReactants>
          <speciesReference species="dCMP" stoichiometry="1" constant="false"/>
          <speciesReference species="H2O" stoichiometry="1" constant="false"/>
        </listOfReactants>
        <listOfProducts>
          <speciesReference species="Deoxycytidine" stoichiometry="1" constant="false"/>
          <speciesReference species="Orthophosphate" stoichiometry="1" constant="false"/>
        </listOfProducts>
      </reaction>
      <reaction id="R01663" name="R01663" reversible="true" fast="false" compartment="cell">
        <annotation>
          <microbesflux:KO xmlns:microbesflux="http://tanglab.engineering.wustl.edu/dtd.xml">True</microbesflux:KO>
        </annotation>
        <listOfReactants>
          <speciesReference species="dCMP" stoichiometry="1" constant="false"/>
          <speciesReference species="H2O" stoichiometry="1" constant="false"/>
        </listOfReactants>
        <listOfProducts>
          <speciesReference species="dUMP" stoichiometry="1" constant="false"/>
          <speciesReference species="NH3" stoichiometry="1" constant="false"/>
        </listOfProducts>
      </reaction>
      <reaction id="R03270" name="R03270" reversible="true" fast="false" compartment="cell">
        <listOfReactants>
          <speciesReference stoichiometry="1" constant="false"/>
          <speciesReference stoichiometry="1" constant="false"/>
        </listOfReactants>
        <listOfProducts>
          <speciesReference stoichiometry="1" constant="false"/>
          <speciesReference stoichiometry="1" constant="false"/>
        </listOfProducts>
      </reaction>
      <reaction id="R02484" name="R02484" reversible="true" fast="false" compartment="cell">
        <annotation>
          <microbesflux:KO xmlns:microbesflux="http://tanglab.engineering.wustl.edu/dtd.xml">True</microbesflux:KO>
        </annotation>
        <listOfReactants>
          <speciesReference species="Deoxyuridine" stoichiometry="1" constant="false"/>
          <speciesReference species="Orthophosphate" stoichiometry="1" constant="false"/>
        </listOfReactants>
        <listOfProducts>
          <speciesReference species="Uracil" stoichiometry="1" constant="false"/>
          <speciesReference stoichiometry="1" constant="false"/>
        </listOfProducts>
      </reaction>
      <reaction id="R02485" name="R02485" reversible="true" fast="false" compartment="cell">
        <annotation>
          <microbesflux:KO xmlns:microbesflux="http://tanglab.engineering.wustl.edu/dtd.xml">True</microbesflux:KO>
        </annotation>
        <listOfReactants>
          <speciesReference species="Deoxycytidine" stoichiometry="1" constant="false"/>
          <speciesReference species="H2O" stoichiometry="1" constant="false"/>
        </listOfReactants>
        <listOfProducts>
          <speciesReference species="Deoxyuridine" stoichiometry="1" constant="false"/>
          <speciesReference species="NH3" stoichiometry="1" constant="false"/>
        </listOfProducts>
      </reaction>
      <reaction id="R05662" name="R05662" reversible="true" fast="false" compartment="cell">
        <annotation>
          <microbesflux:KO xmlns:microbesflux="http://tanglab.engineering.wustl.edu/dtd.xml">True</microbesflux:KO>
        </annotation>
        <listOfReactants>
          <speciesReference stoichiometry="1" constant="false"/>
          <speciesReference stoichiometry="1" constant="false"/>
        </listOfReactants>
        <listOfProducts>
          <speciesReference stoichiometry="1" constant="false"/>
          <speciesReference species="UDP" stoichiometry="1" constant="false"/>
        </listOfProducts>
      </reaction>
      <reaction id="R01287" name="R01287" reversible="true" fast="false" compartment="cell">
        <listOfReactants>
          <speciesReference stoichiometry="1" constant="false"/>
        </listOfReactants>
        <listOfProducts>
          <speciesReference stoichiometry="1" constant="false"/>
          <speciesReference species="Acetate" stoichiometry="1" constant="false"/>
        </listOfProducts>
      </reaction>
      <reaction id="R01528" name="R01528" reversible="true" fast="false" compartment="cell">
        <listOfReactants>
          <speciesReference stoichiometry="1" constant="false"/>
          <speciesReference species="NADP" stoichiometry="1" constant="false"/>
        </listOfReactants>
        <listOfProducts>
          <speciesReference stoichiometry="1" constant="false"/>
          <speciesReference species="CO2" stoichiometry="1" constant="false"/>
          <speciesReference species="NADPH" stoichiometry="1" constant="false"/>
        </listOfProducts>
      </reaction>
      <reaction id="R00396" name="R00396" reversible="true" fast="false" compartment="cell">
        <listOfReactants>
          <speciesReference stoichiometry="1" constant="false"/>
          <speciesReference species="NAD" stoichiometry="1" constant="false"/>
        </listOfReactants>
        <listOfProducts>
          <speciesReference species="Pyruvate" stoichiometry="1" constant="false"/>
          <speciesReference species="NH3" stoichiometry="1" constant="false"/>
          <speciesReference species="NADH" stoichiometry="1" constant="false"/>
        </listOfProducts>
      </reaction>
      <reaction id="R00833" name="R00833" reversible="true" fast="false" compartment="cell">
        <annotation>
          <microbesflux:KO xmlns:microbesflux="http://tanglab.engineering.wustl.edu/dtd.xml">True</microbesflux:KO>
        </annotation>
        <listOfReactants>
          <speciesReference stoichiometry="1" constant="false"/>
        </listOfReactants>
        <listOfProducts>
          <speciesReference stoichiometry="1" constant="false"/>
        </listOfProducts>
      </reaction>
      <reaction id="R02722" name="R02722" reversible="true" fast="false" compartment="cell">
        <listOfReactants>
          <speciesReference stoichiometry="1" constant="false"/>
          <speciesReference stoichiometry="1" constant="false"/>
        </listOfReactants>
        <listOfProducts>
          <speciesReference stoichiometry="1" constant="false"/>
          <speciesReference stoichiometry="1" constant="false"/>
        </listOfProducts>
      </reaction>
      <reaction id="R00578" name="R00578" reversible="true" fast="false" compartment="cell">
        <listOfReactants>
          <speciesReference species="ATP" stoichiometry="1" constant="false"/>
          <speciesReference stoichiometry="1" constant="false"/>
          <speciesReference stoichiometry="1" constant="false"/>
        </listOfReactants>
        <listOfProducts>
          <speciesReference species="AMP" stoichiometry="1" constant="false"/>
          <speciesReference species="Diphosphate" stoichiometry="1" constant="false"/>
          <speciesReference stoichiometry="1" constant="false"/>
          <speciesReference stoichiometry="1" constant="false"/>
        </listOfProducts>
      </reaction>
      <reaction id="R05068" name="R05068" reversible="true" fast="false" compartment="cell">
        <listOfReactants>
          <speciesReference stoichiometry="1" constant="false"/>
          <speciesReference species="NADP" stoichiometry="1" constant="false"/>
        </listOfReactants>
        <listOfProducts>
          <speciesReference stoichiometry="1" constant="false"/>
          <speciesReference species="NADPH" stoichiometry="1" constant="false"/>
        </listOfProducts>
      </reaction>
      <reaction id="R00271" name="R00271" reversible="true" fast="false" compartment="cell">
        <annotation>
          <microbesflux:KO xmlns:microbesflux="http://tanglab.engineering.wustl.edu/dtd.xml">True</microbesflux:KO>
        </annotation>
        <listOfReactants>
          <speciesReference stoichiometry="1" constant="false"/>
          <speciesReference stoichiometry="1" constant="false"/>
        </listOfReactants>
        <listOfProducts>
          <speciesReference stoichiometry="1" constant="false"/>
          <speciesReference species="CoA" stoichiometry="1" constant="false"/>
        </listOfProducts>
      </reaction>
      <reaction id="R00575" name="R00575" reversible="true" fast="false" compartment="cell">
        <listOfReactants>
          <speciesReference species="ATP" stoichiometry="2" constant="false"/>
          <speciesReference stoichiometry="1" constant="false"/>
          <speciesReference stoichiometry="1" constant="false"/>
        </listOfReactants>
        <listOfProducts>
          <speciesReference species="ADP" stoichiometry="2" constant="false"/>
          <speciesReference species="Orthophosphate" stoichiometry="1" constant="false"/>
          <speciesReference stoichiometry="1" constant="false"/>
          <speciesReference stoichiometry="1" constant="false"/>
        </listOfProducts>
      </reaction>
      <reaction id="R02728" name="R02728" reversible="true" fast="false" compartment="cell">
        <annotation>
          <microbesflux:KO xmlns:microbesflux="http://tanglab.engineering.wustl.edu/dtd.xml">True</microbesflux:KO>
        </annotation>
        <listOfReactants>
          <speciesReference stoichiometry="1" constant="false"/>
        </listOfReactants>
        <listOfProducts>
          <speciesReference stoichiometry="1" constant="false"/>
        </listOfProducts>
      </reaction>
      <reaction id="R00570" name="R00570" reversible="true" fast="false" compartment="cell">
        <annotation>
          <microbesflux:KO xmlns:microbesflux="http://tanglab.engineering.wustl.edu/dtd.xml">True</microbesflux:KO>
        </annotation>
        <listOfReactants>
          <speciesReference species="ATP" stoichiometry="1" constant="false"/>
          <speciesReference species="CDP" stoichiometry="1" constant="false"/>
        </listOfReactants>
        <listOfProducts>
          <speciesReference species="ADP" stoichiometry="1" constant="false"/>
          <speciesReference species="CTP" stoichiometry="1" constant="false"/>
        </listOfProducts>
      </reaction>
      <reaction id="R00571" name="R00571" reversible="true" fast="false" compartment="cell">
        <annotation>
          <microbesflux:KO xmlns:microbesflux="http://tanglab.engineering.wustl.edu/dtd.xml">True</microbesflux:KO>
        </annotation>
        <listOfReactants>
          <speciesReference species="ATP" stoichiometry="1" constant="false"/>
          <speciesReference species="UTP" stoichiometry="1" constant="false"/>
          <speciesReference species="NH3" stoichiometry="1" constant="false"/>
        </listOfReactants>
        <listOfProducts>
          <speciesReference species="ADP" stoichiometry="1" constant="false"/>
          <speciesReference species="Orthophosphate" stoichiometry="1" constant="false"/>
          <speciesReference species="CTP" stoichiometry="1" constant="false"/>
        </listOfProducts>
      </reaction>
      <reaction id="R02099" name="R02099" reversible="true" fast="false" compartment="cell">
        <annotation>
          <microbesflux:KO xmlns:microbesflux="http://tanglab.engineering.wustl.edu/dtd.xml">True</microbesflux:KO>
        </annotation>
        <listOfReactants>
          <speciesReference species="ATP" stoichiometry="1" constant="false"/>
          <speciesReference species="Deoxyuridine" stoichiometry="1" constant="false"/>
        </listOfReactants>
        <listOfProducts>
          <speciesReference species="ADP" stoichiometry="1" constant="false"/>
          <speciesReference species="dUMP" stoichiometry="1" constant="false"/>
        </listOfProducts>
      </reaction>
      <reaction id="R02098" name="R02098" reversible="true" fast="false" compartment="cell">
        <annotation>
          <microbesflux:KO xmlns:microbesflux="http://tanglab.engineering.wustl.edu/dtd.xml">True</microbesflux:KO>
        </annotation>
        <listOfReactants>
          <speciesReference species="ATP" stoichiometry="1" constant="false"/>
          <speciesReference species="dUMP" stoichiometry="1" constant="false"/>
        </listOfReactants>
        <listOfProducts>
          <speciesReference species="ADP" stoichiometry="1" constant="false"/>
          <speciesReference species="dUDP" stoichiometry="1" constant="false"/>
        </listOfProducts>
      </reaction>
      <reaction id="R00378" name="R00378" reversible="true" fast="false" compartment="cell">
        <annotation>
          <microbesflux:KO xmlns:microbesflux="http://tanglab.engineering.wustl.edu/dtd.xml">True</microbesflux:KO>
        </annotation>
        <listOfReactants>
          <speciesReference species="dTTP" stoichiometry="1" constant="false"/>
          <speciesReference species="DNA" stoichiometry="1" constant="false"/>
        </listOfReactants>
        <listOfProducts>
          <speciesReference species="Diphosphate" stoichiometry="1" constant="false"/>
          <speciesReference species="DNA" stoichiometry="1" constant="false"/>
        </listOfProducts>
      </reaction>
      <reaction id="R04212" name="R04212" reversible="true" fast="false" compartment="cell">
        <annotation>
          <microbesflux:KO xmlns:microbesflux="http://tanglab.engineering.wustl.edu/dtd.xml">True</microbesflux:KO>
        </annotation>
        <listOfReactants>
          <speciesReference stoichiometry="1" constant="false"/>
          <speciesReference stoichiometry="1" constant="false"/>
          <speciesReference species="Orthophosphate" stoichiometry="1" constant="false"/>
          <speciesReference species="ADP" stoichiometry="1" constant="false"/>
        </listOfReactants>
        <listOfProducts>
          <speciesReference stoichiometry="1" constant="false"/>
          <speciesReference stoichiometry="1" constant="false"/>
          <speciesReference species="ATP" stoichiometry="1" constant="false"/>
          <speciesReference species="H2O" stoichiometry="1" constant="false"/>
        </listOfProducts>
      </reaction>
      <reaction id="R00376" name="R00376" reversible="true" fast="false" compartment="cell">
        <annotation>
          <microbesflux:KO xmlns:microbesflux="http://tanglab.engineering.wustl.edu/dtd.xml">True</microbesflux:KO>
        </annotation>
        <listOfReactants>
          <speciesReference species="dGTP" stoichiometry="1" constant="false"/>
          <speciesReference species="DNA" stoichiometry="1" constant="false"/>
        </listOfReactants>
        <listOfProducts>
          <speciesReference species="Diphosphate" stoichiometry="1" constant="false"/>
          <speciesReference species="DNA" stoichiometry="1" constant="false"/>
        </listOfProducts>
      </reaction>
      <reaction id="R02094" name="R02094" reversible="true" fast="false" compartment="cell">
        <annotation>
          <microbesflux:KO xmlns:microbesflux="http://tanglab.engineering.wustl.edu/dtd.xml">True</microbesflux:KO>
        </annotation>
        <listOfReactants>
          <speciesReference species="ATP" stoichiometry="1" constant="false"/>
          <speciesReference species="dTMP" stoichiometry="1" constant="false"/>
        </listOfReactants>
        <listOfProducts>
          <speciesReference species="ADP" stoichiometry="1" constant="false"/>
          <speciesReference species="dTDP" stoichiometry="1" constant="false"/>
        </listOfProducts>
      </reaction>
      <reaction id="R00375" name="R00375" reversible="true" fast="false" compartment="cell">
        <annotation>
          <microbesflux:KO xmlns:microbesflux="http://tanglab.engineering.wustl.edu/dtd.xml">True</microbesflux:KO>
        </annotation>
        <listOfReactants>
          <speciesReference species="dATP" stoichiometry="1" constant="false"/>
          <speciesReference species="DNA" stoichiometry="1" constant="false"/>
        </listOfReactants>
        <listOfProducts>
          <speciesReference species="Diphosphate" stoichiometry="1" constant="false"/>
          <speciesReference species="DNA" stoichiometry="1" constant="false"/>
        </listOfProducts>
      </reaction>
      <reaction id="R02090" name="R02090" reversible="true" fast="false" compartment="cell">
        <annotation>
          <microbesflux:KO xmlns:microbesflux="http://tanglab.engineering.wustl.edu/dtd.xml">True</microbesflux:KO>
        </annotation>
        <listOfReactants>
          <speciesReference species="ATP" stoichiometry="1" constant="false"/>
          <speciesReference species="dGMP" stoichiometry="1" constant="false"/>
        </listOfReactants>
        <listOfProducts>
          <speciesReference species="ADP" stoichiometry="1" constant="false"/>
          <speciesReference species="dGDP" stoichiometry="1" constant="false"/>
        </listOfProducts>
      </reaction>
      <reaction id="R02093" name="R02093" reversible="true" fast="false" compartment="cell">
        <annotation>
          <microbesflux:KO xmlns:microbesflux="http://tanglab.engineering.wustl.edu/dtd.xml">True</microbesflux:KO>
        </annotation>
        <listOfReactants>
          <speciesReference species="ATP" stoichiometry="1" constant="false"/>
          <speciesReference species="dTDP" stoichiometry="1" constant="false"/>
        </listOfReactants>
        <listOfProducts>
          <speciesReference species="ADP" stoichiometry="1" constant="false"/>
          <speciesReference species="dTTP" stoichiometry="1" constant="false"/>
        </listOfProducts>
      </reaction>
      <reaction id="R00371" name="R00371" reversible="true" fast="false" compartment="cell">
        <listOfReactants>
          <speciesReference stoichiometry="1" constant="false"/>
          <speciesReference species="Glycine" stoichiometry="1" constant="false"/>
        </listOfReactants>
        <listOfProducts>
          <speciesReference species="CoA" stoichiometry="1" constant="false"/>
          <speciesReference stoichiometry="1" constant="false"/>
        </listOfProducts>
      </reaction>
      <reaction id="R04109" name="R04109" reversible="true" fast="false" compartment="cell">
        <annotation>
          <microbesflux:KO xmlns:microbesflux="http://tanglab.engineering.wustl.edu/dtd.xml">True</microbesflux:KO>
        </annotation>
        <listOfReactants>
          <speciesReference stoichiometry="1" constant="false"/>
          <speciesReference species="NADPH" stoichiometry="1" constant="false"/>
          <speciesReference species="H" stoichiometry="1" constant="false"/>
        </listOfReactants>
        <listOfProducts>
          <speciesReference stoichiometry="1" constant="false"/>
          <speciesReference stoichiometry="1" constant="false"/>
          <speciesReference species="NADP" stoichiometry="1" constant="false"/>
        </listOfProducts>
      </reaction>
      <reaction id="R00257" name="R00257" reversible="true" fast="false" compartment="cell">
        <annotation>
          <microbesflux:KO xmlns:microbesflux="http://tanglab.engineering.wustl.edu/dtd.xml">True</microbesflux:KO>
        </annotation>
        <listOfReactants>
          <speciesReference species="ATP" stoichiometry="1" constant="false"/>
          <speciesReference stoichiometry="1" constant="false"/>
          <speciesReference stoichiometry="1" constant="false"/>
          <speciesReference species="H2O" stoichiometry="1" constant="false"/>
        </listOfReactants>
        <listOfProducts>
          <speciesReference species="AMP" stoichiometry="1" constant="false"/>
          <speciesReference species="Diphosphate" stoichiometry="1" constant="false"/>
          <speciesReference species="NAD" stoichiometry="1" constant="false"/>
          <speciesReference stoichiometry="1" constant="false"/>
        </listOfProducts>
      </reaction>
      <reaction id="R01150" name="R01150" reversible="true" fast="false" compartment="cell">
        <annotation>
          <microbesflux:KO xmlns:microbesflux="http://tanglab.engineering.wustl.edu/dtd.xml">True</microbesflux:KO>
        </annotation>
        <listOfReactants>
          <speciesReference species="ATP" stoichiometry="1" constant="false"/>
          <speciesReference stoichiometry="2" constant="false"/>
        </listOfReactants>
        <listOfProducts>
          <speciesReference species="ADP" stoichiometry="1" constant="false"/>
          <speciesReference species="Orthophosphate" stoichiometry="1" constant="false"/>
          <speciesReference stoichiometry="1" constant="false"/>
        </listOfProducts>
      </reaction>
      <reaction id="R03905" name="R03905" reversible="true" fast="false" compartment="cell">
        <annotation>
          <microbesflux:KO xmlns:microbesflux="http://tanglab.engineering.wustl.edu/dtd.xml">True</microbesflux:KO>
        </annotation>
        <listOfReactants>
          <speciesReference stoichiometry="1" constant="false"/>
          <speciesReference stoichiometry="1" constant="false"/>
          <speciesReference species="Orthophosphate" stoichiometry="1" constant="false"/>
          <speciesReference species="ADP" stoichiometry="1" constant="false"/>
        </listOfReactants>
        <listOfProducts>
          <speciesReference stoichiometry="1" constant="false"/>
          <speciesReference stoichiometry="1" constant="false"/>
          <speciesReference species="ATP" stoichiometry="1" constant="false"/>
          <speciesReference species="H2O" stoichiometry="1" constant="false"/>
        </listOfProducts>
      </reaction>
      <reaction id="R01230" name="R01230" reversible="true" fast="false" compartment="cell">
        <annotation>
          <microbesflux:KO xmlns:microbesflux="http://tanglab.engineering.wustl.edu/dtd.xml">True</microbesflux:KO>
        </annotation>
        <listOfReactants>
          <speciesReference species="ATP" stoichiometry="1" constant="false"/>
          <speciesReference stoichiometry="1" constant="false"/>
          <speciesReference species="NH3" stoichiometry="1" constant="false"/>
        </listOfReactants>
        <listOfProducts>
          <speciesReference species="AMP" stoichiometry="1" constant="false"/>
          <speciesReference species="Diphosphate" stoichiometry="1" constant="false"/>
          <speciesReference species="GMP" stoichiometry="1" constant="false"/>
        </listOfProducts>
      </reaction>
      <reaction id="R00883" name="R00883" reversible="true" fast="false" compartment="cell">
        <annotation>
          <microbesflux:KO xmlns:microbesflux="http://tanglab.engineering.wustl.edu/dtd.xml">True</microbesflux:KO>
        </annotation>
        <listOfReactants>
          <speciesReference species="GDP" stoichiometry="1" constant="false"/>
          <speciesReference stoichiometry="1" constant="false"/>
        </listOfReactants>
        <listOfProducts>
          <speciesReference species="Orthophosphate" stoichiometry="1" constant="false"/>
          <speciesReference stoichiometry="1" constant="false"/>
        </listOfProducts>
      </reaction>
      <reaction id="R05605" name="R05605" reversible="true" fast="false" compartment="cell">
        <annotation>
          <microbesflux:KO xmlns:microbesflux="http://tanglab.engineering.wustl.edu/dtd.xml">True</microbesflux:KO>
        </annotation>
        <listOfReactants>
          <speciesReference stoichiometry="1" constant="false"/>
        </listOfReactants>
        <listOfProducts>
          <speciesReference stoichiometry="1" constant="false"/>
          <speciesReference species="Pyruvate" stoichiometry="1" constant="false"/>
        </listOfProducts>
      </reaction>
      <reaction id="R00885" name="R00885" reversible="true" fast="false" compartment="cell">
        <annotation>
          <microbesflux:KO xmlns:microbesflux="http://tanglab.engineering.wustl.edu/dtd.xml">True</microbesflux:KO>
        </annotation>
        <listOfReactants>
          <speciesReference species="GTP" stoichiometry="1" constant="false"/>
          <speciesReference stoichiometry="1" constant="false"/>
        </listOfReactants>
        <listOfProducts>
          <speciesReference species="Diphosphate" stoichiometry="1" constant="false"/>
          <speciesReference stoichiometry="1" constant="false"/>
        </listOfProducts>
      </reaction>
      <reaction id="R05617" name="R05617" reversible="true" fast="false" compartment="cell">
        <annotation>
          <microbesflux:KO xmlns:microbesflux="http://tanglab.engineering.wustl.edu/dtd.xml">True</microbesflux:KO>
        </annotation>
        <listOfReactants>
          <speciesReference stoichiometry="1" constant="false"/>
          <speciesReference stoichiometry="1" constant="false"/>
        </listOfReactants>
        <listOfProducts>
          <speciesReference stoichiometry="1" constant="false"/>
          <speciesReference species="Diphosphate" stoichiometry="1" constant="false"/>
          <speciesReference species="CO2" stoichiometry="1" constant="false"/>
        </listOfProducts>
      </reaction>
      <reaction id="R05612" name="R05612" reversible="true" fast="false" compartment="cell">
        <annotation>
          <microbesflux:KO xmlns:microbesflux="http://tanglab.engineering.wustl.edu/dtd.xml">True</microbesflux:KO>
        </annotation>
        <listOfReactants>
          <speciesReference stoichiometry="1" constant="false"/>
          <speciesReference stoichiometry="1" constant="false"/>
        </listOfReactants>
        <listOfProducts>
          <speciesReference stoichiometry="1" constant="false"/>
          <speciesReference species="Diphosphate" stoichiometry="1" constant="false"/>
        </listOfProducts>
      </reaction>
      <reaction id="R03658" name="R03658" reversible="true" fast="false" compartment="cell">
        <annotation>
          <microbesflux:KO xmlns:microbesflux="http://tanglab.engineering.wustl.edu/dtd.xml">True</microbesflux:KO>
        </annotation>
        <listOfReactants>
          <speciesReference species="ATP" stoichiometry="1" constant="false"/>
          <speciesReference stoichiometry="1" constant="false"/>
          <speciesReference stoichiometry="1" constant="false"/>
        </listOfReactants>
        <listOfProducts>
          <speciesReference species="AMP" stoichiometry="1" constant="false"/>
          <speciesReference species="Diphosphate" stoichiometry="1" constant="false"/>
          <speciesReference stoichiometry="1" constant="false"/>
        </listOfProducts>
      </reaction>
      <reaction id="R03659" name="R03659" reversible="true" fast="false" compartment="cell">
        <annotation>
          <microbesflux:KO xmlns:microbesflux="http://tanglab.engineering.wustl.edu/dtd.xml">True</microbesflux:KO>
        </annotation>
        <listOfReactants>
          <speciesReference species="ATP" stoichiometry="1" constant="false"/>
          <speciesReference stoichiometry="1" constant="false"/>
          <speciesReference stoichiometry="1" constant="false"/>
        </listOfReactants>
        <listOfProducts>
          <speciesReference species="AMP" stoichiometry="1" constant="false"/>
          <speciesReference species="Diphosphate" stoichiometry="1" constant="false"/>
          <speciesReference stoichiometry="1" constant="false"/>
        </listOfProducts>
      </reaction>
      <reaction id="R02619" name="R02619" reversible="true" fast="false" compartment="cell">
        <annotation>
          <microbesflux:KO xmlns:microbesflux="http://tanglab.engineering.wustl.edu/dtd.xml">True</microbesflux:KO>
        </annotation>
        <listOfReactants>
          <speciesReference stoichiometry="1" constant="false"/>
          <speciesReference stoichiometry="1" constant="false"/>
        </listOfReactants>
        <listOfProducts>
          <speciesReference stoichiometry="1" constant="false"/>
          <speciesReference stoichiometry="1" constant="false"/>
        </listOfProducts>
      </reaction>
      <reaction id="R03650" name="R03650" reversible="true" fast="false" compartment="cell">
        <annotation>
          <microbesflux:KO xmlns:microbesflux="http://tanglab.engineering.wustl.edu/dtd.xml">True</microbesflux:KO>
        </annotation>
        <listOfReactants>
          <speciesReference species="ATP" stoichiometry="1" constant="false"/>
          <speciesReference stoichiometry="1" constant="false"/>
          <speciesReference stoichiometry="1" constant="false"/>
        </listOfReactants>
        <listOfProducts>
          <speciesReference species="AMP" stoichiometry="1" constant="false"/>
          <speciesReference species="Diphosphate" stoichiometry="1" constant="false"/>
          <speciesReference stoichiometry="1" constant="false"/>
        </listOfProducts>
      </reaction>
      <reaction id="R03651" name="R03651" reversible="true" fast="false" compartment="cell">
        <annotation>
          <microbesflux:KO xmlns:microbesflux="http://tanglab.engineering.wustl.edu/dtd.xml">True</microbesflux:KO>
        </annotation>
        <listOfReactants>
          <speciesReference species="ATP" stoichiometry="1" constant="false"/>
          <speciesReference stoichiometry="1" constant="false"/>
          <speciesReference stoichiometry="1" constant="false"/>
        </listOfReactants>
        <listOfProducts>
          <speciesReference species="AMP" stoichiometry="1" constant="false"/>
          <speciesReference species="Diphosphate" stoichiometry="1" constant="false"/>
          <speciesReference stoichiometry="1" constant="false"/>
        </listOfProducts>
      </reaction>
      <reaction id="R03654" name="R03654" reversible="true" fast="false" compartment="cell">
        <annotation>
          <microbesflux:KO xmlns:microbesflux="http://tanglab.engineering.wustl.edu/dtd.xml">True</microbesflux:KO>
        </annotation>
        <listOfReactants>
          <speciesReference species="ATP" stoichiometry="1" constant="false"/>
          <speciesReference species="Glycine" stoichiometry="1" constant="false"/>
          <speciesReference stoichiometry="1" constant="false"/>
        </listOfReactants>
        <listOfProducts>
          <speciesReference species="AMP" stoichiometry="1" constant="false"/>
          <speciesReference species="Diphosphate" stoichiometry="1" constant="false"/>
          <speciesReference stoichiometry="1" constant="false"/>
        </listOfProducts>
      </reaction>
      <reaction id="R03655" name="R03655" reversible="true" fast="false" compartment="cell">
        <annotation>
          <microbesflux:KO xmlns:microbesflux="http://tanglab.engineering.wustl.edu/dtd.xml">True</microbesflux:KO>
        </annotation>
        <listOfReactants>
          <speciesReference species="ATP" stoichiometry="1" constant="false"/>
          <speciesReference stoichiometry="1" constant="false"/>
          <speciesReference stoichiometry="1" constant="false"/>
        </listOfReactants>
        <listOfProducts>
          <speciesReference species="AMP" stoichiometry="1" constant="false"/>
          <speciesReference species="Diphosphate" stoichiometry="1" constant="false"/>
          <speciesReference stoichiometry="1" constant="false"/>
        </listOfProducts>
      </reaction>
      <reaction id="R03656" name="R03656" reversible="true" fast="false" compartment="cell">
        <annotation>
          <microbesflux:KO xmlns:microbesflux="http://tanglab.engineering.wustl.edu/dtd.xml">True</microbesflux:KO>
        </annotation>
        <listOfReactants>
          <speciesReference species="ATP" stoichiometry="1" constant="false"/>
          <speciesReference stoichiometry="1" constant="false"/>
          <speciesReference stoichiometry="1" constant="false"/>
        </listOfReactants>
        <listOfProducts>
          <speciesReference species="AMP" stoichiometry="1" constant="false"/>
          <speciesReference species="Diphosphate" stoichiometry="1" constant="false"/>
          <speciesReference stoichiometry="1" constant="false"/>
        </listOfProducts>
      </reaction>
      <reaction id="R03657" name="R03657" reversible="true" fast="false" compartment="cell">
        <annotation>
          <microbesflux:KO xmlns:microbesflux="http://tanglab.engineering.wustl.edu/dtd.xml">True</microbesflux:KO>
        </annotation>
        <listOfReactants>
          <speciesReference species="ATP" stoichiometry="1" constant="false"/>
          <speciesReference stoichiometry="1" constant="false"/>
          <speciesReference stoichiometry="1" constant="false"/>
        </listOfReactants>
        <listOfProducts>
          <speciesReference species="AMP" stoichiometry="1" constant="false"/>
          <speciesReference species="Diphosphate" stoichiometry="1" constant="false"/>
          <speciesReference stoichiometry="1" constant="false"/>
        </listOfProducts>
      </reaction>
      <reaction id="R02020" name="R02020" reversible="true" fast="false" compartment="cell">
        <annotation>
          <microbesflux:KO xmlns:microbesflux="http://tanglab.engineering.wustl.edu/dtd.xml">True</microbesflux:KO>
        </annotation>
        <listOfReactants>
          <speciesReference species="dGTP" stoichiometry="1" constant="false"/>
          <speciesReference stoichiometry="1" constant="false"/>
          <speciesReference species="H2O" stoichiometry="1" constant="false"/>
        </listOfReactants>
        <listOfProducts>
          <speciesReference species="GTP" stoichiometry="1" constant="false"/>
          <speciesReference species="Thioredoxin" stoichiometry="1" constant="false"/>
        </listOfProducts>
      </reaction>
      <reaction id="R02022" name="R02022" reversible="true" fast="false" compartment="cell">
        <annotation>
          <microbesflux:KO xmlns:microbesflux="http://tanglab.engineering.wustl.edu/dtd.xml">True</microbesflux:KO>
        </annotation>
        <listOfReactants>
          <speciesReference species="dCTP" stoichiometry="1" constant="false"/>
          <speciesReference stoichiometry="1" constant="false"/>
          <speciesReference species="H2O" stoichiometry="1" constant="false"/>
        </listOfReactants>
        <listOfProducts>
          <speciesReference species="CTP" stoichiometry="1" constant="false"/>
          <speciesReference species="Thioredoxin" stoichiometry="1" constant="false"/>
        </listOfProducts>
      </reaction>
      <reaction id="R02023" name="R02023" reversible="true" fast="false" compartment="cell">
        <annotation>
          <microbesflux:KO xmlns:microbesflux="http://tanglab.engineering.wustl.edu/dtd.xml">True</microbesflux:KO>
        </annotation>
        <listOfReactants>
          <speciesReference species="dUTP" stoichiometry="1" constant="false"/>
          <speciesReference stoichiometry="1" constant="false"/>
          <speciesReference species="H2O" stoichiometry="1" constant="false"/>
        </listOfReactants>
        <listOfProducts>
          <speciesReference species="UTP" stoichiometry="1" constant="false"/>
[truncated: 118,396 more chars]
