# Supplementary material for: MicrobesFlux: a web platform for drafting metabolic models from the KEGG database
Source: BMC Syst Biol. 2012 Aug 2;6:94. doi: 10.1186/1752-0509-6-94 (PMC3447728; doi:10.1186/1752-0509-6-94)
Supplement: Additional file 5 — Simulated results of drafted model of Thermoanaerobacter sp. strain X514. [file 1752-0509-6-94-S5.txt]

Model created: 2012-01-04T14:37:14.195855
======================================
========  Part I: Genome Info ========
======================================
Name of the pathway: tex_Reconstruct_J1
Name of the organism: tex
Number of all genes/orthologs: 2615
Number of all genes/orthologs: 2615
Number of annotated genes/orthologs: 738
Number of all pathways: 645
Number of active pathways: 645
======================================
========   Part II: Pathways =========
======================================
 X R04949 : 1.0 Cyanoglycoside + 1.0 H2O <--> 1.0 Cyanohydrin + 1.0 D-Glucose
   R04125 : 1.0 S-Aminomethyldihydrolipoylprotein + 1.0 Tetrahydrofolate <--> 1.0 Dihydrolipoylprotein + 1.0 5,10-Methylenetetrahydrofolate + 1.0 NH3
   R00093 : 2.0 L-Glutamate + 1.0 NAD <--> 1.0 L-Glutamine + 1.0 2-Oxoglutarate + 1.0 NADH
   R01082 : 1.0 (S)-Malate <--> 1.0 Fumarate
   R03968 : 1.0 (2S)-2-Isopropylmalate <--> 1.0 2-Isopropylmaleate
   R04640 : 1.0 5-(5-Phospho-D-ribosylaminoformimino)-1-(5-phosphoribosyl)- <--> 1.0 N-(5'-Phospho-D-1'-ribulosylformimino)-5-amino-1-(5''-phospho-D-
 X R03038 : 1.0 ATP + 1.0 L-Alanine + 1.0 tRNA(Ala) <--> 1.0 AMP + 1.0 Diphosphate + 1.0 L-Alanyl-tRNA
 X R03033 : 1.0 D-Galactonate <--> 1.0 2-Dehydro-3-deoxy-D-galactonate + 1.0 H2O
 X R03035 : 1.0 ATP + 1.0 Pantetheine-4'-phosphate <--> 1.0 Diphosphate + 1.0 Dephospho-CoA
   R05133 : 1.0 Arbutin-6-phosphate <--> 1.0 p-Benzenediol + 1.0 beta-D-Glucose-6-phosphate
 X R00428 : 1.0 GTP + 1.0 H2O <--> 1.0 Formamidopyrimidine-nucleoside-triphosphate
   R00586 : 1.0 L-Serine + 1.0 Acetyl-CoA <--> 1.0 O-Acetyl-L-serine + 1.0 CoA
 X R05807 : 1.0 Sirohydrochlorin + 1.0 Cobalt-ion <--> 1.0 Cobalt-sirohydrochlorin + 2.0 H
 X R00425 : 1.0 GTP + 3.0 H2O <--> 1.0 Formate + 1.0 2,5-Diamino-6-(5'-phosphoribosylamino)-4-pyrimidineone + 1.0 Diphosphate
 X R06447 : 1.0 trans,trans,cis-Geranylgeranyl-diphosphate + 7.0 Isopentenyl-diphosphate <--> 1.0 di-trans,poly-cis-Undecaprenyl-diphosphate + 7.0 Diphosphate
   R01641 : 1.0 Sedoheptulose-7-phosphate + 1.0 D-Glyceraldehyde-3-phosphate <--> 1.0 D-Ribose-5-phosphate + 1.0 D-Xylulose-5-phosphate
 X R04544 : 1.0 (3R)-3-Hydroxypalmitoyl-[acyl-carrier-protein] <--> 1.0 trans-Hexadec-2-enoyl-[acp] + 1.0 H2O
 X R06529 : 1.0 Adenosyl-cobyrinate-hexaamide + 1.0 D-1-Aminopropan-2-ol-O-phosphate + 1.0 ATP <--> 1.0 Adenosyl-cobinamide-phosphate + 1.0 ADP + 1.0 Orthophosphate
 X R04543 : 1.0 (3R)-3-Hydroxypalmitoyl-[acyl-carrier-protein] + 1.0 NADP <--> 1.0 3-Oxohexadecanoyl-[acp] + 1.0 NADPH + 1.0 H
 X R04463 : 1.0 ATP + 1.0 5'-Phosphoribosyl-N-formylglycinamide + 1.0 L-Glutamine + 1.0 H2O <--> 1.0 ADP + 1.0 Orthophosphate + 1.0 2-(Formamido)-N1-(5'-phosphoribosyl)acetamidine + 1.0 L-Glutamate
   R02291 : 1.0 L-Aspartate-4-semialdehyde + 1.0 Orthophosphate + 1.0 NADP <--> 1.0 4-Phospho-L-aspartate + 1.0 NADPH
   R05134 : 1.0 Salicin-6-phosphate <--> 1.0 Salicyl-alcohol + 1.0 beta-D-Glucose-6-phosphate
   R04394 : 1.0 Protein-N(pi)-phospho-L-histidine + 1.0 Salicin <--> 1.0 Protein-histidine + 1.0 Salicin-6-phosphate
 X R02295 : 1.0 Nicotinate-D-ribonucleoside + 1.0 Orthophosphate <--> 1.0 Nicotinate + 1.0 alpha-D-Ribose-1-phosphate + 1.0 H
 X R02294 : 1.0 N-Ribosylnicotinamide + 1.0 Orthophosphate <--> 1.0 Nicotinamide + 1.0 alpha-D-Ribose-1-phosphate
 X R03104 : 1.0 3-Mercaptolactate + 1.0 NAD <--> 1.0 Mercaptopyruvate + 1.0 NADH + 1.0 H
 X R05549 : 1.0 D-Gal-alpha-1->6D-Gal-alpha-1->6D-Glucose + 1.0 H2O <--> 1.0 D-Galactose + 1.0 Melibiose
 X R00066 : 2.0 6,7-Dimethyl-8-(1-D-ribityl)lumazine <--> 1.0 Riboflavin + 1.0 5-Amino-6-(1-D-ribitylamino)uracil
   R00734 : 1.0 L-Tyrosine + 1.0 2-Oxoglutarate <--> 1.0 3-(4-Hydroxyphenyl)pyruvate + 1.0 L-Glutamate
 X R00377 : 1.0 dCTP + 1.0 DNA <--> 1.0 Diphosphate + 1.0 DNA
 X R02780 : 1.0 alpha,alpha-Trehalose + 1.0 Protein-N(pi)-phospho-L-histidine <--> 1.0 alpha,alpha'-Trehalose-6-phosphate + 1.0 Protein-histidine
 X R02111 : 1.0 Starch + 1.0 Orthophosphate <--> 1.0 Amylose + 1.0 D-Glucose-1-phosphate
 X R06895 : 1.0 Coproporphyrinogen-III + 2.0 S-Adenosyl-L-methionine <--> 1.0 Protoporphyrinogen-IX + 2.0 CO2 + 2.0 L-Methionine + 2.0 5'-Deoxyadenosine
   Heterologous55 : 1.0 (2S)-2-Isopropyl-3-oxosuccinate <--> 1.0 4-Methyl-2-oxopentanoate
   Heterologous60 : 0.775 L-Alanine + 0.133 L-Arginine + 0.156 L-Asparagine + 0.156 L-Aspartate + 1.216 L-Cysteine + 0.127 L-Glutamate + 0.127 L-Glutamine + 1.078 Glycine + 0.146 L-Histidine + 0.436 L-Isoleucine + 0.429 L-Leucine + 0.336 L-Lysine + 0.783 L-Methionine + 0.185 L-Phenylalanine + 0.457 L-Proline + 0.427 L-Serine + 0.41 L-Threonine + 0.043 L-Tryptophan + 0.801 L-Tyrosine + 1.172 L-Valine + 37.2 ATP <--> 1.0 C00017 + 37.2 ADP + 37.2 Orthophosphate
   Heterologous57 : 1.0 5-Methyltetrahydrofolate + 1.0 NAD <--> 1.0 5,10-Methylenetetrahydrofolate + 1.0 NADH
   Heterologous56 : 1.0 (S)-1-Pyrroline-5-carboxylate <--> 1.0 L-Glutamate-5-semialdehyde
 X R01168 : 1.0 L-Histidine <--> 1.0 Urocanate + 1.0 NH3
 X R01799 : 1.0 CTP + 1.0 Phosphatidate <--> 1.0 Diphosphate + 1.0 CDP-diacylglycerol
 X R01000 : 1.0 2-Hydroxybutanoic-acid + 1.0 NAD <--> 1.0 2-Oxobutanoate + 1.0 NADH + 1.0 H
   Heterologous59 : 1.0 ATP <--> 1.0 ADP + 1.0 Orthophosphate
   Heterologous58 : 1.0 Acetyl-CoA + 1.0 Orthophosphate <--> 1.0 CoA + 1.0 Acetyl-phosphate
   R01163 : 1.0 L-Histidinal + 1.0 NAD <--> 1.0 L-Histidine + 1.0 NADH
   R03815 : 1.0 Dihydrolipoylprotein + 1.0 NAD <--> 1.0 Lipoylprotein + 1.0 NADH
   Heterologous66 : 1.106 L-Alanine + 1.106 L-Glutamate + 1.106 meso-2,6-Diaminoheptanedioate + 2.128 Acetyl-CoA + 2.128 beta-D-Fructose-6-phosphate + 1.064 Phosphoenolpyruvate + 1.064 NADPH + 8.681 ATP + 2.128 NH3 <--> 1.106 UDP + 1.106 UMP + 1.064 NADPH + 1.0 C00889 + 8.681 ADP + 8.681 Orthophosphate + 2.128 CoA
   R03460 : 1.0 Phosphoenolpyruvate + 1.0 Shikimate-3-phosphate <--> 1.0 Orthophosphate + 1.0 5-O-(1-Carboxyvinyl)-3-phosphoshikimate
 X R03960 : 1.0 (3R)-beta-Leucine + 1.0 NAD + 1.0 H2O <--> 1.0 beta-Ketoisocaproate + 1.0 NH3 + 1.0 NADH + 1.0 H
 X R02788 : 1.0 ATP + 1.0 UDP-N-acetylmuramoyl-L-alanyl-D-glutamate + 1.0 meso-2,6-Diaminoheptanedioate <--> 1.0 ADP + 1.0 Orthophosphate + 1.0 UDP-N-acetylmuramoyl-L-alanyl-D-gamma-glutamyl-meso-2,6-
 X Heterologous1 : 1.0 D-Glucono-1,5-lactone <--> 1.0 6-Phospho-D-gluconate
   R01465 : 1.0 L-Threonine + 1.0 NAD <--> 1.0 L-2-Amino-3-oxobutanoic-acid + 1.0 NADH
   R01466 : 1.0 O-Phospho-L-homoserine <--> 1.0 L-Threonine + 1.0 Orthophosphate
 X R05086 : 1.0 O-Phospho-4-hydroxy-L-threonine + 1.0 H2O <--> 1.0 4-Hydroxy-L-threonine + 1.0 Orthophosphate
 X R03601 : 1.0 O-Acetyl-L-serine + 1.0 Selenide <--> 1.0 Selenocysteine + 1.0 Acetate
   R00490 : 1.0 L-Aspartate <--> 1.0 Fumarate + 1.0 NH3
   R00994 : 1.0 2-Oxobutanoate + 1.0 CO2 + 1.0 NADH <--> 1.0 D-erythro-3-Methylmalate + 1.0 NAD
   R02071 : 1.0 ATP + 1.0 D-Fructose-1-phosphate <--> 1.0 ADP + 1.0 beta-D-Fructose-1,6-bisphosphate
   R00259 : 1.0 Acetyl-CoA + 1.0 L-Glutamate <--> 1.0 CoA + 1.0 N-Acetyl-L-glutamate
   Heterologous7 : 1.0 Acetyl-CoA + 1.0 Oxaloacetate <--> 1.0 Citrate + 1.0 CoA
   R02703 : 1.0 D-Mannitol-1-phosphate + 1.0 NAD <--> 1.0 beta-D-Fructose-6-phosphate + 1.0 NADH
   R02704 : 1.0 Protein-N(pi)-phospho-L-histidine + 1.0 Mannitol <--> 1.0 Protein-histidine + 1.0 D-Mannitol-1-phosphate
   R00253 : 1.0 ATP + 1.0 L-Glutamate + 1.0 NH3 <--> 1.0 ADP + 1.0 Orthophosphate + 1.0 L-Glutamine
 X R00966 : 1.0 UMP + 1.0 Diphosphate <--> 1.0 Uracil + 1.0 5-Phospho-alpha-D-ribose-1-diphosphate
 X R00965 : 1.0 Orotidine-5'-phosphate <--> 1.0 UMP + 1.0 CO2
 X R00964 : 1.0 ATP + 1.0 Uridine <--> 1.0 ADP + 1.0 UMP
 X R00963 : 1.0 UMP + 1.0 H2O <--> 1.0 Uridine + 1.0 Orthophosphate
 X R02272 : 1.0 5-Aminolevulinate <--> 1.0 (S)-4-Amino-5-oxopentanoate
 X R00847 : 1.0 ATP + 1.0 Glycerol <--> 1.0 ADP + 1.0 sn-Glycerol-3-phosphate
 X R00842 : 1.0 sn-Glycerol-3-phosphate + 1.0 NAD <--> 1.0 Glycerone-phosphate + 1.0 NADH + 1.0 H
 X R00190 : 1.0 AMP + 1.0 Diphosphate <--> 1.0 Adenine + 1.0 5-Phospho-alpha-D-ribose-1-diphosphate
 X R03921 : 1.0 Sucrose-6-phosphate + 1.0 H2O <--> 1.0 beta-D-Fructose + 1.0 alpha-D-Glucose-6-phosphate
 X R07768 : 1.0 Octanoyl-[acp] + 2.0 Sulfur + 2.0 S-Adenosyl-L-methionine <--> 1.0 Lipoyl-[acp] + 2.0 L-Methionine + 2.0 5'-Deoxyadenosine
 X R07769 : 1.0 Lipoyl-[acp] + 1.0 Apoprotein <--> 1.0 Protein-N6-(lipoyl)lysine + 1.0 Acyl-carrier-protein
 X R07764 : 1.0 3-Hydroxyoctadecanoyl-[acp] <--> 1.0 (2E)-Octadecenoyl-[acp] + 1.0 H2O
 X R07765 : 1.0 (2E)-Octadecenoyl-[acp] + 1.0 NADH + 1.0 H <--> 1.0 Octadecanoyl-[acyl-carrier-protein] + 1.0 NAD
 X R07766 : 1.0 Octanoyl-[acp] + 1.0 Apoprotein <--> 1.0 Protein-N6-(octanoyl)lysine + 1.0 Acyl-carrier-protein
 X R07767 : 1.0 Protein-N6-(octanoyl)lysine + 2.0 Sulfur + 2.0 S-Adenosyl-L-methionine <--> 1.0 Protein-N6-(lipoyl)lysine + 2.0 L-Methionine + 2.0 5'-Deoxyadenosine
 X R07762 : 1.0 Hexadecanoyl-[acp] + 1.0 Malonyl-[acyl-carrier-protein] <--> 1.0 3-Oxostearoyl-[acp] + 1.0 Acyl-carrier-protein + 1.0 CO2
 X R07763 : 1.0 3-Oxostearoyl-[acp] + 1.0 NADPH + 1.0 H <--> 1.0 3-Hydroxyoctadecanoyl-[acp] + 1.0 NADP
   R01214 : 1.0 L-Valine + 1.0 2-Oxoglutarate <--> 1.0 3-Methyl-2-oxobutanoic-acid + 1.0 L-Glutamate
   R01213 : 1.0 (2S)-2-Isopropylmalate + 1.0 CoA <--> 1.0 Acetyl-CoA + 1.0 3-Methyl-2-oxobutanoic-acid
 X R06927 : 1.0 (2-Naphthyl)methanol + 1.0 NAD <--> 1.0 2-Naphthaldehyde + 1.0 NADH + 1.0 H
   R02630 : 1.0 Protein-N(pi)-phospho-L-histidine + 1.0 D-Mannose <--> 1.0 Protein-histidine + 1.0 D-Mannose-6-phosphate
   Inflow8 : 1.0 Mannitol.ext <--> 1.0 Mannitol
 X R02003 : 1.0 Geranyl-diphosphate + 1.0 Isopentenyl-diphosphate <--> 1.0 Diphosphate + 1.0 trans,trans-Farnesyl-diphosphate
 X R01818 : 1.0 D-Mannose-6-phosphate <--> 1.0 D-Mannose-1-phosphate
   R01819 : 1.0 D-Mannose-6-phosphate <--> 1.0 beta-D-Fructose-6-phosphate
 X R07281 : 1.0 D-Ribulose-5-phosphate <--> 1.0 3,4-Dihydroxy-2-butanone-4-phosphate + 1.0 Formate
   R01954 : 1.0 ATP + 1.0 L-Citrulline + 1.0 L-Aspartate <--> 1.0 AMP + 1.0 Diphosphate + 1.0 N-(L-Arginino)succinate
 X Inflow2 : 1.0 2-Deoxy-D-ribose-1-phosphate.ext <--> 1.0 2-Deoxy-D-ribose-1-phosphate
   Inflow3 : 1.0 D-Gluconic-acid.ext <--> 1.0 D-Gluconic-acid
 X R07462 : 1.0 C15814 <--> 1.0 C15815
 X R07461 : 1.0 [Enzyme]-S-sulfanylcysteine + 1.0 C15813 <--> 1.0 C15814
 X R07460 : 1.0 [Enzyme]-cysteine + 1.0 L-Cysteine <--> 1.0 [Enzyme]-S-sulfanylcysteine + 1.0 L-Alanine
 X R07464 : 1.0 C15815 + 1.0 1-Deoxy-D-xylulose-5-phosphate + 1.0 L-Tyrosine <--> 1.0 4-Methyl-5-(2-phosphoethyl)-thiazole
 X R04509 : 1.0 ATP + 1.0 4-Amino-2-methyl-5-phosphomethylpyrimidine <--> 1.0 ADP + 1.0 2-Methyl-4-amino-5-hydroxymethylpyrimidine-diphosphate
 X R02410 : 1.0 Raffinose + 1.0 H2O <--> 1.0 Melibiose + 1.0 D-Fructose
   R02413 : 1.0 Shikimate + 1.0 NADP <--> 1.0 3-Dehydroshikimate + 1.0 NADPH
   R02412 : 1.0 ATP + 1.0 Shikimate <--> 1.0 ADP + 1.0 Shikimate-3-phosphate
 X R07302 : 1.0 ATP + 1.0 Adenosyl-cobyrinate-hexaamide + 1.0 (R)-1-Aminopropan-2-ol <--> 1.0 ADP + 1.0 Orthophosphate + 1.0 Adenosyl-cobinamide
 X R07268 : 1.0 ATP + 1.0 Cobinamide <--> 1.0 Triphosphate + 1.0 Adenosyl-cobinamide
 X R04111 : 1.0 Protein-N(pi)-phospho-L-histidine + 1.0 Maltose <--> 1.0 Protein-histidine + 1.0 Maltose-6'-phosphate
 X R06858 : 1.0 1,4-Dihydroxy-2-naphthoate + 1.0 Phytyl-diphosphate <--> 1.0 2-Phytyl-1,4-naphthoquinone + 1.0 CO2 + 1.0 Diphosphate
   R00674 : 1.0 L-Serine + 1.0 Indole <--> 1.0 L-Tryptophan
 X R00104 : 1.0 ATP + 1.0 NAD <--> 1.0 ADP + 1.0 NADP
 X R02557 : 1.0 Deoxyadenosine + 1.0 Orthophosphate <--> 1.0 Adenine + 1.0 2-Deoxy-D-ribose-1-phosphate
 X R04591 : 1.0 ATP + 1.0 1-(5-Phospho-D-ribosyl)-5-amino-4-imidazolecarboxylate + 1.0 L-Aspartate <--> 1.0 ADP + 1.0 Orthophosphate + 1.0 1-(5'-Phosphoribosyl)-5-amino-4-(N-succinocarboxamide)-imidazole
 X R00471 : 1.0 D-4-Hydroxy-2-oxoglutarate <--> 1.0 Pyruvate + 1.0 Glyoxylate
 X R00470 : 1.0 4-Hydroxy-2-oxoglutarate <--> 1.0 Pyruvate + 1.0 Glyoxylate
   R01049 : 1.0 ATP + 1.0 D-Ribose-5-phosphate <--> 1.0 AMP + 1.0 5-Phospho-alpha-D-ribose-1-diphosphate
 X R01048 : 1.0 Glycerol <--> 1.0 Lactaldehyde + 1.0 H2O
   Outflow25 : 1.0 NH3 <--> 1.0 NH3.ext
   R01325 : 1.0 Citrate <--> 1.0 cis-Aconitate
   R01737 : 1.0 ATP + 1.0 D-Gluconic-acid <--> 1.0 ADP + 1.0 6-Phospho-D-gluconate
 X R01329 : 1.0 Epimelibiose <--> 1.0 D-Mannose + 1.0 D-Galactose
 X R01047 : 1.0 Glycerol <--> 1.0 3-Hydroxypropanal + 1.0 H2O
 X R02918 : 1.0 ATP + 1.0 L-Tyrosine + 1.0 tRNA(Tyr) <--> 1.0 AMP + 1.0 Diphosphate + 1.0 L-Tyrosyl-tRNA(Tyr)
   Outflow21 : 1.0 Acetate <--> 1.0 Acetate.ext
   Outflow27 : 1.0 Orthophosphate <--> 1.0 Orthophosphate.ext
   Outflow26 : 1.0 Tetrahydrofolate <--> 1.0 Tetrahydrofolate.ext
   R03425 : 1.0 Glycine + 1.0 Lipoylprotein <--> 1.0 S-Aminomethyldihydrolipoylprotein + 1.0 CO2
   Outflow24 : 1.0 CO2 <--> 1.0 CO2.ext
   Outflow29 : 1.0 HCO3- <--> 1.0 HCO3-.ext
   Outflow28 : 1.0 Diphosphate <--> 1.0 Diphosphate.ext
 X R00036 : 2.0 5-Aminolevulinate <--> 1.0 Porphobilinogen + 2.0 H2O
 X R02300 : 1.0 5-Formyltetrahydrofolate <--> 1.0 5,10-Methenyltetrahydrofolate
 X R01600 : 1.0 ATP + 1.0 beta-D-Glucose <--> 1.0 ADP + 1.0 beta-D-Glucose-6-phosphate
 X R01137 : 1.0 ATP + 1.0 dADP <--> 1.0 ADP + 1.0 dATP
 X R05046 : 1.0 Formamidopyrimidine-nucleoside-triphosphate + 1.0 H2O <--> 1.0 2,5-Diaminopyrimidine-nucleoside-triphosphate + 1.0 Formate
   R01135 : 1.0 GTP + 1.0 IMP + 1.0 L-Aspartate <--> 1.0 GDP + 1.0 Orthophosphate + 1.0 N6-(1,2-Dicarboxyethyl)-AMP
 X R01132 : 1.0 IMP + 1.0 Diphosphate <--> 1.0 Hypoxanthine + 1.0 5-Phospho-alpha-D-ribose-1-diphosphate
 X R01130 : 1.0 IMP + 1.0 NAD + 1.0 H2O <--> 1.0 Xanthosine-5'-phosphate + 1.0 NADH + 1.0 H
   R00955 : 1.0 UDP-glucose + 1.0 alpha-D-Galactose-1-phosphate <--> 1.0 D-Glucose-1-phosphate + 1.0 UDP-D-galactose
 X R05048 : 1.0 2,5-Diaminopyrimidine-nucleoside-triphosphate <--> 1.0 2,5-Diamino-6-(5'-triphosphoryl-3',4'-trihydroxy-2'-oxopentyl)-
   Outflow37 : 1.0 D-Glyceraldehyde <--> 1.0 D-Glyceraldehyde.ext
   R00214 : 1.0 (S)-Malate + 1.0 NAD <--> 1.0 Pyruvate + 1.0 CO2 + 1.0 NADH
 X R01786 : 1.0 ATP + 1.0 alpha-D-Glucose <--> 1.0 ADP + 1.0 alpha-D-Glucose-6-phosphate
 X R01030 : 1.0 sn-glycero-3-Phosphocholine + 1.0 H2O <--> 1.0 Choline + 1.0 sn-Glycerol-3-phosphate
   R03457 : 1.0 D-erythro-1-(Imidazol-4-yl)glycerol-3-phosphate <--> 1.0 3-(Imidazol-4-yl)-2-oxopropyl-phosphate
 X R02750 : 1.0 2-Deoxy-D-ribose-5-phosphate + 1.0 ADP <--> 1.0 Deoxyribose + 1.0 ATP
   R01248 : 1.0 L-Proline + 1.0 NAD <--> 1.0 (S)-1-Pyrroline-5-carboxylate + 1.0 NADH
   R00355 : 1.0 L-Aspartate + 1.0 2-Oxoglutarate <--> 1.0 Oxaloacetate + 1.0 L-Glutamate
 X R03458 : 1.0 5-Amino-6-(5'-phosphoribitylamino)uracil + 1.0 NADP <--> 1.0 5-Amino-6-(5'-phosphoribosylamino)uracil + 1.0 NADPH + 1.0 H
 X R04230 : 1.0 ATP + 1.0 D-4'-Phosphopantothenate + 1.0 L-Cysteine <--> 1.0 AMP + 1.0 Diphosphate + 1.0 (R)-4'-Phosphopantothenoyl-L-cysteine
   R03321 : 1.0 beta-D-Glucose-6-phosphate <--> 1.0 beta-D-Fructose-6-phosphate
 X R00660 : 1.0 Phosphoenolpyruvate + 1.0 UDP-N-acetyl-D-glucosamine <--> 1.0 UDP-N-acetyl-3-(1-carboxyvinyl)-D-glucosamine + 1.0 Orthophosphate
 X R00921 : 1.0 Propanoyl-CoA + 1.0 Orthophosphate <--> 1.0 Propanoyl-phosphate + 1.0 CoA
   Heterologous15 : 1.0 Cellotriose <--> 1.0 Cellobiose + 1.0 D-Glucose
   Heterologous14 : 1.0 Cellotetraose <--> 1.0 Cellotriose + 1.0 D-Glucose
 X R02237 : 1.0 ATP + 1.0 Dihydropteroate + 1.0 L-Glutamate <--> 1.0 ADP + 1.0 Orthophosphate + 1.0 Dihydrofolate
 X R05223 : 1.0 Cobamide-coenzyme + 1.0 GMP <--> 1.0 Adenosine-GDP-cobinamide + 1.0 alpha-Ribazole
 X R05222 : 1.0 Adenosyl-cobinamide-phosphate + 1.0 GTP <--> 1.0 Adenosine-GDP-cobinamide + 1.0 Diphosphate
 X R05221 : 1.0 Adenosyl-cobinamide + 1.0 ATP <--> 1.0 Adenosyl-cobinamide-phosphate + 1.0 ADP
 X R05220 : 1.0 Cob(I)yrinate-a,c-diamide + 1.0 ATP <--> 1.0 Adenosyl-cobyrinate-a,c-diamide + 1.0 Triphosphate
 X R04724 : 1.0 Dodecanoyl-[acyl-carrier-protein] + 1.0 NAD <--> 1.0 trans-Dodec-2-enoyl-[acp] + 1.0 NADH + 1.0 H
 X R05225 : 1.0 Adenosyl-cobyrinate-a,c-diamide + 4.0 L-Glutamine + 4.0 ATP + 4.0 H2O <--> 1.0 Adenosyl-cobyrinate-hexaamide + 4.0 L-Glutamate + 4.0 Orthophosphate + 4.0 ADP
 X R04726 : 1.0 Dodecanoyl-[acyl-carrier-protein] + 1.0 Malonyl-[acyl-carrier-protein] <--> 1.0 3-Oxotetradecanoyl-[acp] + 1.0 CO2 + 1.0 Acyl-carrier-protein
 X R03634 : 1.0 Stachyose + 1.0 H2O <--> 1.0 Raffinose + 1.0 D-Galactose
   R02292 : 1.0 L-Aspartate-4-semialdehyde + 1.0 Pyruvate <--> 1.0 L-2,3-Dihydrodipicolinate
 X R05630 : 1.0 UDP-N-acetylmuramoyl-L-alanyl-D-glutamyl-6-carboxy-L-lysyl-D-alanyl- + 1.0 di-trans,poly-cis-Undecaprenyl-phosphate <--> 1.0 UMP + 1.0 Undecaprenyl-diphospho-N-acetylmuramoyl-L-alanyl-D-glutamyl-meso-
 X R05633 : 1.0 2-C-Methyl-D-erythritol-4-phosphate + 1.0 CTP <--> 1.0 4-(Cytidine-5'-diphospho)-2-C-methyl-D-erythritol + 1.0 Diphosphate
 X R05634 : 1.0 4-(Cytidine-5'-diphospho)-2-C-methyl-D-erythritol + 1.0 ATP <--> 1.0 2-Phospho-4-(cytidine-5'-diphospho)-2-C-methyl-D-erythritol + 1.0 ADP
 X R05636 : 1.0 Pyruvate + 1.0 D-Glyceraldehyde-3-phosphate <--> 1.0 1-Deoxy-D-xylulose-5-phosphate + 1.0 CO2
 X R05637 : 1.0 2-Phospho-4-(cytidine-5'-diphospho)-2-C-methyl-D-erythritol <--> 1.0 2-C-Methyl-D-erythritol-2,4-cyclodiphosphate + 1.0 CMP
 X R01856 : 1.0 dGTP + 1.0 H2O <--> 1.0 Deoxyguanosine + 1.0 Triphosphate
 X R01857 : 1.0 ATP + 1.0 dGDP <--> 1.0 ADP + 1.0 dGTP
 X R02297 : 1.0 Xanthosine + 1.0 Orthophosphate <--> 1.0 Xanthine + 1.0 alpha-D-Ribose-1-phosphate
 X R01858 : 1.0 dGTP + 1.0 Pyruvate <--> 1.0 dGDP + 1.0 Phosphoenolpyruvate
 X R01859 : 1.0 ATP + 1.0 Propanoyl-CoA + 1.0 HCO3- <--> 1.0 ADP + 1.0 Orthophosphate + 1.0 (S)-Methylmalonyl-CoA
 X R01993 : 1.0 (S)-Dihydroorotate + 1.0 H2O <--> 1.0 N-Carbamoyl-L-aspartate
   R00289 : 1.0 UTP + 1.0 D-Glucose-1-phosphate <--> 1.0 Diphosphate + 1.0 UDP-glucose
 X R00811 : 1.0 Sucrose + 1.0 Protein-N(pi)-phospho-L-histidine <--> 1.0 Sucrose-6-phosphate + 1.0 Protein-histidine
 X R08768 : 1.0 2-Polyprenylphenol + 1.0 Oxygen + 1.0 NADPH <--> 1.0 2-Polyprenyl-6-hydroxyphenol + 1.0 NADP + 1.0 H2O
 X R02886 : 1.0 Cellulose + 1.0 H2O <--> 1.0 Cellulose + 1.0 Cellobiose
   R02739 : 1.0 alpha-D-Glucose-6-phosphate <--> 1.0 beta-D-Glucose-6-phosphate
   Outflow53 : 1.0 alpha-D-Galactose-1-phosphate <--> 1.0 alpha-D-Galactose-1-phosphate.ext
 X R03187 : 1.0 ATP + 1.0 N-Methylhydantoin + 2.0 H2O <--> 1.0 ADP + 1.0 Orthophosphate + 1.0 N-Carbamoylsarcosine
   R00985 : 1.0 Chorismate + 1.0 NH3 <--> 1.0 Anthranilate + 1.0 Pyruvate
   R02735 : 1.0 LL-2,6-Diaminoheptanedioate <--> 1.0 meso-2,6-Diaminoheptanedioate
 X R01920 : 1.0 S-Adenosylmethioninamine + 1.0 Putrescine <--> 1.0 5'-Methylthioadenosine + 1.0 Spermidine
 X R00438 : 1.0 RNA + 1.0 Orthophosphate <--> 1.0 RNA + 1.0 UDP
 X R05570 : 1.0 Galactitol + 1.0 Protein-N(pi)-phospho-L-histidine <--> 1.0 Galactitol-1-phosphate + 1.0 Protein-histidine
 X R00430 : 1.0 GTP + 1.0 Pyruvate <--> 1.0 GDP + 1.0 Phosphoenolpyruvate
 X R00435 : 1.0 ATP + 1.0 RNA <--> 1.0 Diphosphate + 1.0 RNA
 X R00437 : 1.0 RNA + 1.0 Orthophosphate <--> 1.0 RNA + 1.0 ADP
   R03898 : 1.0 2-Methylmaleate <--> 1.0 D-erythro-3-Methylmalate
   R03896 : 1.0 (R)-2-Methylmalate <--> 1.0 2-Methylmaleate
   R02340 : 1.0 Indoleglycerol-phosphate <--> 1.0 Indole + 1.0 D-Glyceraldehyde-3-phosphate
 X R07459 : 1.0 C15810 + 1.0 ATP <--> 1.0 C15813 + 1.0 Diphosphate
 X R04470 : 1.0 Digalactosyl-diacylglycerol + 1.0 H2O <--> 1.0 1,2-Diacyl-3-beta-D-galactosyl-sn-glycerol + 1.0 D-Galactose
 X R07456 : 1.0 D-Glyceraldehyde-3-phosphate + 1.0 D-Ribulose-5-phosphate + 1.0 L-Glutamine <--> 1.0 Pyridoxal-phosphate + 1.0 L-Glutamate
 X R01104 : 1.0 3-beta-D-Galactosyl-sn-glyceroll <--> 1.0 D-Galactose + 1.0 Glycerol
 X R00078 : 1.0 Oxygen + 4.0 Fe2 + 4.0 H <--> 4.0 Fe3 + 2.0 H2O
 X R00177 : 1.0 Orthophosphate + 1.0 Diphosphate + 1.0 S-Adenosyl-L-methionine <--> 1.0 ATP + 1.0 L-Methionine + 1.0 H2O
 X R00178 : 1.0 S-Adenosyl-L-methionine + 1.0 H <--> 1.0 S-Adenosylmethioninamine + 1.0 CO2
 X R03291 : 1.0 trans-4-Hydroxy-L-proline + 1.0 NAD <--> 1.0 L-1-Pyrroline-3-hydroxy-5-carboxylate + 1.0 NADH + 1.0 H
 X R05555 : 1.0 trans,trans-Farnesyl-diphosphate + 1.0 Isopentenyl-diphosphate <--> 1.0 trans,trans,cis-Geranylgeranyl-diphosphate + 1.0 Diphosphate
 X R02749 : 1.0 2-Deoxy-D-ribose-1-phosphate <--> 1.0 2-Deoxy-D-ribose-5-phosphate
 X R01103 : 1.0 Raffinose + 1.0 H2O <--> 1.0 D-Galactose + 1.0 Sucrose
 X R00722 : 1.0 ATP + 1.0 IDP <--> 1.0 ADP + 1.0 ITP
   R05071 : 1.0 (S)-2-Acetolactate <--> 1.0 3-Hydroxy-3-methyl-2-oxobutanoic-acid
 X R01072 : 1.0 5-Phosphoribosylamine + 1.0 Diphosphate + 1.0 L-Glutamate <--> 1.0 L-Glutamine + 1.0 5-Phospho-alpha-D-ribose-1-diphosphate + 1.0 H2O
   R01073 : 1.0 N-(5-Phospho-D-ribosyl)anthranilate + 1.0 Diphosphate <--> 1.0 Anthranilate + 1.0 5-Phospho-alpha-D-ribose-1-diphosphate
 X R02783 : 1.0 ATP + 1.0 UDP-N-acetylmuramoyl-L-alanine + 1.0 D-Glutamate <--> 1.0 ADP + 1.0 Orthophosphate + 1.0 UDP-N-acetylmuramoyl-L-alanyl-D-glutamate
 X R02782 : 1.0 2,4,6/3,5-Pentahydroxycyclohexanone <--> 1.0 3D-(3,5/4)-Trihydroxycyclohexane-1,2-dione + 1.0 H2O
   Heterologous64 : 23.32 Acetyl-CoA + 20.49 ATP + 41.78 NADPH + 0.8 3-Phospho-D-glycerate + 1.415 D-Glyceraldehyde-3-phosphate + 0.615 NADH <--> 23.32 CoA + 20.49 ADP + 20.489 Orthophosphate + 41.78 NADP + 1.0 C01356 + 0.615 NAD
   Heterologous65 : 2.058 UDP-glucose + 4.115 UDP-D-galactose <--> 1.0 C00182 + 6.173 UDP
 X R01074 : 1.0 ATP + 1.0 Biotin <--> 1.0 Diphosphate + 1.0 Biotinyl-5'-AMP
 X R03527 : 1.0 D-Glucoside + 1.0 H2O <--> 1.0 ROH + 1.0 alpha-D-Glucose
 X R01172 : 1.0 Butanal + 1.0 CoA + 1.0 NAD <--> 1.0 Butanoyl-CoA + 1.0 NADH + 1.0 H
 X R01078 : 1.0 Dethiobiotin + 1.0 Sulfur + 2.0 S-Adenosyl-L-methionine + 2.0 e- + 2.0 H <--> 1.0 Biotin + 2.0 L-Methionine + 2.0 5'-Deoxyadenosine
 X R01174 : 1.0 Butanoyl-CoA + 1.0 Orthophosphate <--> 1.0 CoA + 1.0 Butanoylphosphate
 X R06171 : 1.0 L-Allothreonine <--> 1.0 Glycine + 1.0 Acetaldehyde
 X R00315 : 1.0 ATP + 1.0 Acetate <--> 1.0 ADP + 1.0 Acetyl-phosphate
   R00317 : 1.0 Acetyl-phosphate <--> 1.0 Acetate + 1.0 Orthophosphate
   R01373 : 1.0 Prephenate <--> 1.0 Phenylpyruvate + 1.0 CO2
 X R04378 : 1.0 1-(5'-Phosphoribosyl)-5-amino-4-imidazolecarboxamide + 1.0 Diphosphate <--> 1.0 5-Amino-4-imidazolecarboxyamide + 1.0 5-Phospho-alpha-D-ribose-1-diphosphate
   R01771 : 1.0 ATP + 1.0 L-Homoserine <--> 1.0 ADP + 1.0 O-Phospho-L-homoserine
   R01773 : 1.0 L-Homoserine + 1.0 NAD <--> 1.0 L-Aspartate-4-semialdehyde + 1.0 NADH
 X R03165 : 1.0 Hydroxymethylbilane <--> 1.0 Uroporphyrinogen-III + 1.0 H2O
   R01776 : 1.0 Acetyl-CoA + 1.0 L-Homoserine <--> 1.0 CoA + 1.0 O-Acetyl-L-homoserine
 X R05177 : 1.0 Precorrin-8X <--> 1.0 Hydrogenobyrinate
   R00217 : 1.0 Oxaloacetate <--> 1.0 Pyruvate + 1.0 CO2
 X R05332 : 1.0 Acetyl-CoA + 1.0 alpha-D-Glucosamine-1-phosphate <--> 1.0 CoA + 1.0 N-Acetyl-alpha-D-glucosamine-1-phosphate
   R02734 : 1.0 N-Succinyl-LL-2,6-diaminoheptanedioate <--> 1.0 LL-2,6-Diaminoheptanedioate
   R01518 : 1.0 2-Phospho-D-glycerate <--> 1.0 3-Phospho-D-glycerate
 X R02736 : 1.0 beta-D-Glucose-6-phosphate + 1.0 NADP <--> 1.0 D-Glucono-1,5-lactone-6-phosphate + 1.0 NADPH
 X R00549 : 1.0 ATP + 1.0 Riboflavin <--> 1.0 ADP + 1.0 FMN
 X R01513 : 1.0 3-Phospho-D-glycerate + 1.0 NAD <--> 1.0 3-Phosphonooxypyruvate + 1.0 NADH + 1.0 H
   R01512 : 1.0 ATP + 1.0 3-Phospho-D-glycerate <--> 1.0 ADP + 1.0 3-Phospho-D-glyceroyl-phosphate
   R02738 : 1.0 Protein-N(pi)-phospho-L-histidine + 1.0 D-Glucose <--> 1.0 Protein-histidine + 1.0 alpha-D-Glucose-6-phosphate
 X R01514 : 1.0 ATP + 1.0 D-Glycerate <--> 1.0 ADP + 1.0 3-Phospho-D-glycerate
   R05070 : 1.0 (R)-2,3-Dihydroxy-3-methylpentanoate <--> 1.0 (S)-3-Methyl-2-oxopentanoic-acid
 X R01101 : 1.0 Melibiose + 1.0 H2O <--> 1.0 D-Galactose + 1.0 D-Glucose
   R00268 : 1.0 Oxalosuccinate <--> 1.0 2-Oxoglutarate + 1.0 CO2
   R01899 : 1.0 Isocitrate + 1.0 NADP <--> 1.0 Oxalosuccinate + 1.0 NADPH
 X R02088 : 1.0 dAMP + 1.0 H2O <--> 1.0 Deoxyadenosine + 1.0 Orthophosphate
 X R00260 : 1.0 L-Glutamate <--> 1.0 D-Glutamate
 X R04208 : 1.0 ATP + 1.0 2-(Formamido)-N1-(5'-phosphoribosyl)acetamidine <--> 1.0 ADP + 1.0 Orthophosphate + 1.0 Aminoimidazole-ribotide
 X R00267 : 1.0 Isocitrate + 1.0 NADP <--> 1.0 2-Oxoglutarate + 1.0 CO2 + 1.0 NADPH + 1.0 H
 X R02240 : 1.0 ATP + 1.0 1,2-Diacyl-sn-glycerol <--> 1.0 ADP + 1.0 Phosphatidate
 X R02241 : 1.0 Phosphatidate + 1.0 CoA <--> 1.0 1-Acyl-sn-glycerol-3-phosphate + 1.0 Acyl-CoA
 X R00851 : 1.0 sn-Glycerol-3-phosphate + 1.0 Acyl-CoA <--> 1.0 1-Acyl-sn-glycerol-3-phosphate + 1.0 CoA
 X R00183 : 1.0 AMP + 1.0 H2O <--> 1.0 Adenosine + 1.0 Orthophosphate
 X R07671 : 1.0 Protein-N(pi)-phospho-L-histidine + 1.0 Ascorbate <--> 1.0 Protein-histidine + 1.0 L-Ascorbate-6-phosphate
 X R04617 : 1.0 ATP + 1.0 UDP-N-acetylmuramoyl-L-alanyl-D-gamma-glutamyl-meso-2,6- + 1.0 D-Alanyl-D-alanine <--> 1.0 ADP + 1.0 Orthophosphate + 1.0 UDP-N-acetylmuramoyl-L-alanyl-D-glutamyl-6-carboxy-L-lysyl-D-alanyl-
 X R07773 : 1.0 Cobalt-precorrin-5B + 1.0 S-Adenosyl-L-methionine <--> 1.0 Cobalt-precorrin-6 + 1.0 S-Adenosyl-L-homocysteine
 X R07772 : 1.0 Cobalt-precorrin-5A + 1.0 H2O <--> 1.0 Cobalt-precorrin-5B + 1.0 Acetaldehyde
 X R07771 : 1.0 Lipoyl-AMP + 1.0 Apoprotein <--> 1.0 Protein-N6-(lipoyl)lysine + 1.0 AMP
 X R07770 : 1.0 ATP + 1.0 Lipoate <--> 1.0 Diphosphate + 1.0 Lipoyl-AMP
 X R07775 : 1.0 Cobalt-precorrin-7 + 1.0 S-Adenosyl-L-methionine <--> 1.0 Cobalt-precorrin-8 + 1.0 S-Adenosyl-L-homocysteine + 1.0 CO2
 X R07774 : 1.0 Cobalt-dihydro-precorrin-6 + 1.0 S-Adenosyl-L-methionine <--> 1.0 Cobalt-precorrin-7 + 1.0 S-Adenosyl-L-homocysteine
 X R04559 : 1.0 1-(5'-Phosphoribosyl)-5-amino-4-(N-succinocarboxamide)-imidazole <--> 1.0 Fumarate + 1.0 1-(5'-Phosphoribosyl)-5-amino-4-imidazolecarboxamide
 X R06917 : 1.0 1-Hydroxymethylnaphthalene + 1.0 NAD <--> 1.0 1-Naphthaldehyde + 1.0 NADH + 1.0 H
 X R01209 : 1.0 2,3-Dihydroxy-3-methylbutanoate <--> 1.0 3-Methyl-2-oxobutanoic-acid + 1.0 H2O
 X R03066 : 1.0 2-Amino-4-hydroxy-6-hydroxymethyl-7,8-dihydropteridine + 1.0 4-Aminobenzoate <--> 1.0 Dihydropteroate + 1.0 H2O
 X R01194 : 1.0 alpha-D-Galactosyl-(1->3)-1D-myo-inositol <--> 1.0 myo-Inositol + 1.0 D-Galactose
   R01197 : 2.0 Reduced-ferredoxin + 1.0 Succinyl-CoA + 1.0 CO2 <--> 2.0 Oxidized-ferredoxin + 1.0 2-Oxoglutarate + 1.0 CoA
 X R03665 : 1.0 ATP + 1.0 L-Valine + 1.0 tRNA(Val) <--> 1.0 AMP + 1.0 Diphosphate + 1.0 L-Valyl-tRNA(Val)
 X R03664 : 1.0 ATP + 1.0 L-Tryptophan + 1.0 tRNA(Trp) <--> 1.0 AMP + 1.0 Diphosphate + 1.0 L-Tryptophanyl-tRNA(Trp)
 X R05180 : 1.0 S-Adenosyl-L-methionine + 1.0 Precorrin-3B <--> 1.0 S-Adenosyl-L-homocysteine + 1.0 Precorrin-4
 X R05181 : 1.0 S-Adenosyl-L-methionine + 1.0 Precorrin-4 <--> 1.0 S-Adenosyl-L-homocysteine + 1.0 Precorrin-5
 X R01968 : 1.0 dGMP + 1.0 H2O <--> 1.0 Deoxyguanosine + 1.0 Orthophosphate
 X R01969 : 1.0 Deoxyguanosine + 1.0 Orthophosphate <--> 1.0 Guanine + 1.0 2-Deoxy-D-ribose-1-phosphate
 X R03663 : 1.0 ATP + 1.0 L-Threonine + 1.0 tRNA(Thr) <--> 1.0 AMP + 1.0 Diphosphate + 1.0 L-Threonyl-tRNA(Thr)
 X R03662 : 1.0 ATP + 1.0 L-Serine + 1.0 tRNA(Ser) <--> 1.0 AMP + 1.0 Diphosphate + 1.0 L-Seryl-tRNA(Ser)
 X R02014 : 1.0 dATP + 1.0 Thioredoxin-disulfide + 1.0 H2O <--> 1.0 ATP + 1.0 Thioredoxin
 X R02017 : 1.0 dADP + 1.0 Thioredoxin-disulfide + 1.0 H2O <--> 1.0 Thioredoxin + 1.0 ADP
 X R02016 : 1.0 Thioredoxin + 1.0 NADP <--> 1.0 Thioredoxin-disulfide + 1.0 NADPH + 1.0 H
 X R02019 : 1.0 dGDP + 1.0 Thioredoxin-disulfide + 1.0 H2O <--> 1.0 GDP + 1.0 Thioredoxin
 X R02018 : 1.0 dUDP + 1.0 Thioredoxin-disulfide + 1.0 H2O <--> 1.0 Thioredoxin + 1.0 UDP
   R04859 : 1.0 O-Acetyl-L-serine + 1.0 Thioredoxin <--> 1.0 L-Cysteine + 1.0 Thioredoxin-disulfide + 1.0 Acetate
 X R04534 : 1.0 (3R)-3-Hydroxydecanoyl-[acyl-carrier-protein] + 1.0 NADP <--> 1.0 3-Oxodecanoyl-[acp] + 1.0 NADPH
 X R04535 : 1.0 (3R)-3-Hydroxydecanoyl-[acyl-carrier-protein] <--> 1.0 trans-Dec-2-enoyl-[acp] + 1.0 H2O
 X R04536 : 1.0 (3R)-3-Hydroxyoctanoyl-[acyl-carrier-protein] + 1.0 NADP <--> 1.0 3-Oxooctanoyl-[acp] + 1.0 NADPH + 1.0 H
 X R04537 : 1.0 (3R)-3-Hydroxyoctanoyl-[acyl-carrier-protein] <--> 1.0 trans-Oct-2-enoyl-[acp] + 1.0 H2O
 X R04533 : 1.0 (3R)-3-Hydroxybutanoyl-[acyl-carrier-protein] + 1.0 NADP <--> 1.0 Acetoacetyl-[acp] + 1.0 NADPH + 1.0 H
 X R02059 : 1.0 N-Acetyl-D-glucosamine-6-phosphate + 1.0 H2O <--> 1.0 D-Glucosamine-6-phosphate + 1.0 Acetate
 X R03193 : 1.0 ATP + 1.0 UDP-N-acetylmuramate + 1.0 L-Alanine <--> 1.0 ADP + 1.0 Orthophosphate + 1.0 UDP-N-acetylmuramoyl-L-alanine
 X R00137 : 1.0 ATP + 1.0 Nicotinamide-D-ribonucleotide <--> 1.0 Diphosphate + 1.0 NAD
 X R00130 : 1.0 ATP + 1.0 Dephospho-CoA <--> 1.0 ADP + 1.0 CoA
 X R03459 : 1.0 2,5-Diamino-6-(5'-phosphoribosylamino)-4-pyrimidineone + 1.0 H2O <--> 1.0 5-Amino-6-(5'-phosphoribosylamino)uracil + 1.0 NH3
 X R03018 : 1.0 ATP + 1.0 Pantothenate <--> 1.0 ADP + 1.0 D-4'-Phosphopantothenate
   R03012 : 1.0 L-Histidinol + 1.0 NAD <--> 1.0 L-Histidinal + 1.0 NADH
   R03013 : 1.0 L-Histidinol-phosphate <--> 1.0 L-Histidinol + 1.0 Orthophosphate
 X R00440 : 1.0 RNA + 1.0 Orthophosphate <--> 1.0 RNA + 1.0 CDP
 X R00441 : 1.0 GTP + 1.0 RNA <--> 1.0 Diphosphate + 1.0 RNA
 X R00442 : 1.0 CTP + 1.0 RNA <--> 1.0 Diphosphate + 1.0 RNA
 X R00443 : 1.0 UTP + 1.0 RNA <--> 1.0 Diphosphate + 1.0 RNA
 X R08571 : 1.0 D-Glyceraldehyde + 1.0 H2O + 1.0 Oxidized-ferredoxin <--> 1.0 D-Glycerate + 1.0 H + 1.0 Reduced-ferredoxin
 X R04391 : 1.0 ATP + 1.0 N-((R)-Pantothenoyl)-L-cysteine <--> 1.0 ADP + 1.0 (R)-4'-Phosphopantothenoyl-L-cysteine
 X R00765 : 1.0 D-Glucosamine-6-phosphate + 1.0 H2O <--> 1.0 D-Fructose-6-phosphate + 1.0 NH3
   R01056 : 1.0 D-Ribose-5-phosphate <--> 1.0 D-Ribulose-5-phosphate
 X R00590 : 1.0 L-Serine <--> 1.0 2-Aminoacrylate + 1.0 H2O
 X R03599 : 1.0 Selenocysteine + 1.0 Reduced-acceptor <--> 1.0 Selenide + 1.0 L-Alanine + 1.0 Acceptor
 X R07405 : 1.0 5-Carboxyamino-1-(5-phospho-D-ribosyl)imidazole <--> 1.0 1-(5-Phospho-D-ribosyl)-5-amino-4-imidazolecarboxylate
 X R07404 : 1.0 ATP + 1.0 Aminoimidazole-ribotide + 1.0 HCO3- <--> 1.0 ADP + 1.0 Orthophosphate + 1.0 5-Carboxyamino-1-(5-phospho-D-ribosyl)imidazole
   Outflow36 : 1.0 Protein-histidine <--> 1.0 Protein-histidine.ext
   Inflow20 : 1.0 Maltose.ext <--> 1.0 Maltose
   Outflow30 : 1.0 Salicyl-alcohol <--> 1.0 Salicyl-alcohol.ext
   Outflow31 : 1.0 Thioredoxin <--> 1.0 Thioredoxin.ext
   Outflow32 : 1.0 Thioredoxin-disulfide <--> 1.0 Thioredoxin-disulfide.ext
   Outflow33 : 1.0 UDP-glucuronate <--> 1.0 UDP-glucuronate.ext
   Outflow38 : 1.0 D-Glucose <--> 1.0 D-Glucose.ext
   Heterologous13 : 1.0 Cellopentaose <--> 1.0 Cellotetraose + 1.0 D-Glucose
   R03243 : 1.0 L-Histidinol-phosphate + 1.0 2-Oxoglutarate <--> 1.0 3-(Imidazol-4-yl)-2-oxopropyl-phosphate + 1.0 L-Glutamate
 X R00006 : 1.0 2-Acetolactate + 1.0 CO2 <--> 2.0 Pyruvate
 X R04241 : 1.0 ATP + 100.0 Tetrahydrofolyl-[Glu](n) + 1.0 L-Glutamate <--> 1.0 ADP + 1.0 Orthophosphate + 100.0 Tetrahydrofolyl-[Glu](n)
 X R02331 : 1.0 ATP + 1.0 dUDP <--> 1.0 ADP + 1.0 dUTP
   R04035 : 1.0 1-(5-Phospho-D-ribosyl)-ATP <--> 1.0 Phosphoribosyl-AMP + 1.0 Diphosphate
   R04037 : 1.0 Phosphoribosyl-AMP <--> 1.0 5-(5-Phospho-D-ribosylaminoformimino)-1-(5-phosphoribosyl)-
 X R00615 : 1.0 Thiamin-diphosphate + 1.0 H2O <--> 1.0 Thiamin-monophosphate + 1.0 Orthophosphate
   R03084 : 1.0 3-Dehydroquinate <--> 1.0 3-Dehydroshikimate
 X R00616 : 1.0 ATP + 1.0 Thiamin-diphosphate <--> 1.0 ADP + 1.0 Thiamin-triphosphate
   R01639 : 1.0 ATP + 1.0 D-Xylulose <--> 1.0 ADP + 1.0 D-Xylulose-5-phosphate
   R03083 : 1.0 2-Dehydro-3-deoxy-D-arabino-heptonate-7-phosphate <--> 1.0 3-Dehydroquinate + 1.0 Orthophosphate
 X R00619 : 1.0 ATP + 1.0 Thiamine <--> 1.0 AMP + 1.0 Thiamin-diphosphate
 X R05032 : 1.0 Undecaprenyl-diphospho-N-acetylmuramoyl-L-alanyl-D-glutamyl-meso- + 1.0 UDP-N-acetyl-D-glucosamine <--> 1.0 Undecaprenyl-diphospho-N-acetylmuramoyl-(N-acetylglucosamine)-L- + 1.0 UDP
   BIOMASS0 : 0.011 NAD + 0.009 NADP + 0.01 CoA + 0.016 Tetrahydrofolate + 0.528 C00017 + 0.066 C00046 + 0.026 C00039 + 0.076 C01356 + 0.101 C00889 + 0.08 C06707 + 0.043 C00182 + 220.0 ATP <--> 1.0 BIOMASS
   R00945 : 1.0 5,10-Methylenetetrahydrofolate + 1.0 Glycine <--> 1.0 Tetrahydrofolate + 1.0 L-Serine
   R05132 : 1.0 Protein-N(pi)-phospho-L-histidine + 1.0 Arbutin <--> 1.0 Protein-histidine + 1.0 Arbutin-6-phosphate
   R00946 : 1.0 5-Methyltetrahydrofolate + 1.0 L-Homocysteine <--> 1.0 Tetrahydrofolate + 1.0 L-Methionine
 X R00943 : 1.0 Tetrahydrofolate + 1.0 Formate + 1.0 ATP <--> 1.0 ADP + 1.0 Orthophosphate + 1.0 10-Formyltetrahydrofolate
 X R00942 : 1.0 ATP + 1.0 Tetrahydrofolate + 1.0 L-Glutamate <--> 1.0 ADP + 1.0 Orthophosphate + 1.0 Tetrahydrofolyl-[Glu](2)
   R00228 : 1.0 Acetaldehyde + 1.0 CoA + 1.0 NAD <--> 1.0 Acetyl-CoA + 1.0 NADH
   R00341 : 1.0 ATP + 1.0 Oxaloacetate <--> 1.0 ADP + 1.0 Phosphoenolpyruvate + 1.0 CO2
   R00226 : 1.0 (S)-2-Acetolactate + 1.0 CO2 <--> 2.0 Pyruvate
 X R05884 : 1.0 1-Hydroxy-2-methyl-2-butenyl-4-diphosphate + 1.0 NADPH + 1.0 H <--> 1.0 Isopentenyl-diphosphate + 1.0 NADP + 1.0 H2O
   R00220 : 1.0 L-Serine <--> 1.0 Pyruvate + 1.0 NH3
 X R04325 : 1.0 10-Formyltetrahydrofolate + 1.0 5'-Phosphoribosylglycinamide <--> 1.0 Tetrahydrofolate + 1.0 5'-Phosphoribosyl-N-formylglycinamide
   Outflow40 : 1.0 ADP <--> 1.0 ADP.ext
   Outflow43 : 1.0 NADP <--> 1.0 NADP.ext
 X R04326 : 1.0 5'-Phosphoribosylglycinamide + 1.0 5,10-Methenyltetrahydrofolate <--> 1.0 5'-Phosphoribosyl-N-formylglycinamide + 1.0 Tetrahydrofolate
   Outflow45 : 1.0 GTP <--> 1.0 GTP.ext
   Outflow44 : 1.0 NADPH <--> 1.0 NADPH.ext
   R03443 : 1.0 N-Acetyl-L-glutamate-5-semialdehyde + 1.0 Orthophosphate + 1.0 NADP <--> 1.0 N-Acetyl-L-glutamate-5-phosphate + 1.0 NADPH
   Outflow46 : 1.0 GDP <--> 1.0 GDP.ext
   Outflow49 : 1.0 UDP <--> 1.0 UDP.ext
 X R03067 : 1.0 2-Amino-7,8-dihydro-4-hydroxy-6-(diphosphooxymethyl)pteridine + 1.0 4-Aminobenzoate <--> 1.0 Diphosphate + 1.0 Dihydropteroate
 X R05224 : 1.0 Hydrogenobyrinate + 2.0 L-Glutamine + 2.0 ATP + 2.0 H2O <--> 1.0 Hydrogenobyrinate-a,c-diamide + 2.0 Orthophosphate + 2.0 L-Glutamate + 2.0 ADP
 X R03236 : 1.0 D-Tagatose-6-phosphate + 1.0 ATP <--> 1.0 D-Tagatose-1,6-bisphosphate + 1.0 ADP
   R03232 : 1.0 Protein-N(pi)-phospho-L-histidine + 1.0 D-Fructose <--> 1.0 Protein-histidine + 1.0 D-Fructose-1-phosphate
   Heterologous22 : 1.0 Acetyl-CoA + 1.0 Pyruvate <--> 1.0 (R)-2-Methylmalate + 1.0 CoA
   Heterologous23 : 1.0 N-Acetylornithine + 1.0 L-Glutamate <--> 1.0 L-Ornithine + 1.0 N-Acetyl-L-glutamate
 X R04429 : 1.0 Butyryl-[acp] + 1.0 NAD <--> 1.0 But-2-enoyl-[acyl-carrier-protein] + 1.0 NADH + 1.0 H
 X R05627 : 1.0 di-trans,poly-cis-Undecaprenyl-diphosphate + 1.0 H2O <--> 1.0 di-trans,poly-cis-Undecaprenyl-phosphate + 1.0 Orthophosphate
 X R05629 : 1.0 UDPMurAc(oyl-L-Ala-D-gamma-Glu-L-Lys-D-Ala-D-Ala) + 1.0 di-trans,poly-cis-Undecaprenyl-phosphate <--> 1.0 UMP + 1.0 MurAc(oyl-L-Ala-D-gamma-Glu-L-Lys-D-Ala-D-Ala)-diphospho-
 X R01561 : 1.0 Adenosine + 1.0 Orthophosphate <--> 1.0 Adenine + 1.0 alpha-D-Ribose-1-phosphate
   R01529 : 1.0 D-Ribulose-5-phosphate <--> 1.0 D-Xylulose-5-phosphate
 X R01567 : 1.0 ATP + 1.0 Thymidine <--> 1.0 ADP + 1.0 dTMP
 X R01569 : 1.0 dTMP + 1.0 H2O <--> 1.0 Thymidine + 1.0 Orthophosphate
 X R05145 : 1.0 Biotinyl-5'-AMP + 1.0 Apo-[carboxylase] <--> 1.0 AMP + 1.0 Holo-[carboxylase]
   R02649 : 1.0 ATP + 1.0 N-Acetyl-L-glutamate <--> 1.0 ADP + 1.0 N-Acetyl-L-glutamate-5-phosphate
   R01090 : 1.0 L-Leucine + 1.0 2-Oxoglutarate <--> 1.0 4-Methyl-2-oxopentanoate + 1.0 L-Glutamate
 X R02887 : 1.0 Cellulose + 1.0 H2O <--> 1.0 Cellulose + 1.0 beta-D-Glucose
   R01092 : 1.0 ATP + 1.0 D-Galactose <--> 1.0 ADP + 1.0 alpha-D-Galactose-1-phosphate
   Inflow17 : 1.0 Cellotetraose.ext <--> 1.0 Cellotetraose
 X R05814 : 1.0 Cobalt-precorrin-8 <--> 1.0 Cobyrinate
 X R05815 : 1.0 Cobyrinate + 2.0 L-Glutamine + 2.0 ATP + 2.0 H2O <--> 1.0 Cob(II)yrinate-a,c-diamide + 2.0 L-Glutamate + 2.0 ADP + 2.0 Orthophosphate
 X R05810 : 1.0 Cobalt-precorrin-4 + 1.0 S-Adenosyl-L-methionine <--> 1.0 Cobalt-precorrin-5A + 1.0 S-Adenosyl-L-homocysteine
   R00867 : 1.0 ATP + 1.0 D-Fructose <--> 1.0 ADP + 1.0 beta-D-Fructose-6-phosphate
 X R05812 : 1.0 Cobalt-precorrin-6 + 1.0 NADPH + 1.0 H <--> 1.0 Cobalt-dihydro-precorrin-6 + 1.0 NADP
 X R02288 : 1.0 4-Imidazolone-5-propanoate + 1.0 H2O <--> 1.0 N-Formimino-L-glutamate
 X R04355 : 1.0 Acetyl-[acyl-carrier-protein] + 1.0 Malonyl-[acyl-carrier-protein] <--> 1.0 Acetoacetyl-[acp] + 1.0 CO2 + 1.0 Acyl-carrier-protein
 X R03646 : 1.0 ATP + 1.0 L-Arginine + 1.0 tRNA(Arg) <--> 1.0 AMP + 1.0 Diphosphate + 1.0 L-Arginyl-tRNA(Arg)
 X R04144 : 1.0 ATP + 1.0 5-Phosphoribosylamine + 1.0 Glycine <--> 1.0 ADP + 1.0 Orthophosphate + 1.0 5'-Phosphoribosylglycinamide
 X R03661 : 1.0 ATP + 1.0 L-Proline + 1.0 tRNA(Pro) <--> 1.0 AMP + 1.0 Diphosphate + 1.0 L-Prolyl-tRNA(Pro)
 X R03635 : 1.0 Stachyose + 1.0 H2O <--> 1.0 D-Gal-alpha-1->6D-Gal-alpha-1->6D-Glucose + 1.0 D-Fructose
 X R03660 : 1.0 ATP + 1.0 L-Phenylalanine + 1.0 tRNA(Phe) <--> 1.0 AMP + 1.0 Diphosphate + 1.0 L-Phenylalanyl-tRNA(Phe)
 X R03948 : 1.0 S-Adenosyl-L-methionine + 1.0 Precorrin-2 <--> 1.0 S-Adenosyl-L-homocysteine + 1.0 Precorrin-3A + 1.0 H
 X R03050 : 1.0 2-Acetolactate + 1.0 Thiamin-diphosphate <--> 1.0 2-(alpha-Hydroxyethyl)thiamine-diphosphate + 1.0 Pyruvate
 X R03051 : 1.0 2-Acetolactate + 1.0 NADPH + 1.0 H <--> 1.0 2,3-Dihydroxy-3-methylbutanoate + 1.0 NADP
   R00028 : 1.0 Maltose <--> 2.0 alpha-D-Glucose
 X R03940 : 1.0 L-Methionyl-tRNA + 1.0 10-Formyltetrahydrofolate <--> 1.0 Tetrahydrofolate + 1.0 N-Formylmethionyl-tRNA
 X R03191 : 1.0 UDP-N-acetylmuramate + 1.0 NAD <--> 1.0 UDP-N-acetyl-3-(1-carboxyvinyl)-D-glucosamine + 1.0 NADH + 1.0 H
 X R03194 : 2.0 S-Adenosyl-L-methionine + 1.0 Uroporphyrinogen-III <--> 2.0 S-Adenosyl-L-homocysteine + 1.0 Precorrin-2
 X R00401 : 1.0 L-Alanine <--> 1.0 D-Alanine
   Outflow41 : 1.0 NAD <--> 1.0 NAD.ext
   R04558 : 1.0 N-(5'-Phospho-D-1'-ribulosylformimino)-5-amino-1-(5''-phospho-D- + 1.0 L-Glutamine <--> 1.0 D-erythro-1-(Imidazol-4-yl)glycerol-3-phosphate + 1.0 1-(5'-Phosphoribosyl)-5-amino-4-imidazolecarboxamide + 1.0 L-Glutamate
   R01830 : 1.0 beta-D-Fructose-6-phosphate + 1.0 D-Glyceraldehyde-3-phosphate <--> 1.0 D-Erythrose-4-phosphate + 1.0 D-Xylulose-5-phosphate
   R02283 : 1.0 N-Acetylornithine + 1.0 2-Oxoglutarate <--> 1.0 N-Acetyl-L-glutamate-5-semialdehyde + 1.0 L-Glutamate
   R04440 : 1.0 (R)-2,3-Dihydroxy-3-methylbutanoate + 1.0 NADP <--> 1.0 3-Hydroxy-3-methyl-2-oxobutanoic-acid + 1.0 NADPH
   R04441 : 1.0 (R)-2,3-Dihydroxy-3-methylbutanoate <--> 1.0 3-Methyl-2-oxobutanoic-acid
 X R04448 : 1.0 ATP + 1.0 5-(2-Hydroxyethyl)-4-methylthiazole <--> 1.0 ADP + 1.0 4-Methyl-5-(2-phosphoethyl)-thiazole
 X R02473 : 1.0 ATP + 1.0 (R)-Pantoate + 1.0 beta-Alanine <--> 1.0 AMP + 1.0 Diphosphate + 1.0 Pantothenate
 X R04568 : 1.0 (3R)-3-Hydroxytetradecanoyl-[acyl-carrier-protein] <--> 1.0 trans-Tetradec-2-enoyl-[acp] + 1.0 H2O
   R01070 : 1.0 beta-D-Fructose-1,6-bisphosphate <--> 1.0 Glycerone-phosphate + 1.0 D-Glyceraldehyde-3-phosphate
 X R04566 : 1.0 (3R)-3-Hydroxytetradecanoyl-[acyl-carrier-protein] + 1.0 NADP <--> 1.0 3-Oxotetradecanoyl-[acp] + 1.0 NADPH + 1.0 H
 X R04560 : 1.0 10-Formyltetrahydrofolate + 1.0 1-(5'-Phosphoribosyl)-5-amino-4-imidazolecarboxamide <--> 1.0 Tetrahydrofolate + 1.0 1-(5'-Phosphoribosyl)-5-formamido-4-imidazolecarboxamide
   R00552 : 1.0 L-Arginine <--> 1.0 L-Citrulline + 1.0 NH3
 X R00161 : 1.0 ATP + 1.0 FMN <--> 1.0 Diphosphate + 1.0 FAD
 X R04963 : 1.0 Decanoyl-[acp] + 1.0 Malonyl-[acyl-carrier-protein] <--> 1.0 3-Oxododecanoyl-[acp] + 1.0 CO2 + 1.0 Acyl-carrier-protein
   R00658 : 1.0 2-Phospho-D-glycerate <--> 1.0 Phosphoenolpyruvate
 X R04961 : 1.0 Decanoyl-[acp] + 1.0 NAD <--> 1.0 trans-Dec-2-enoyl-[acp] + 1.0 NADH + 1.0 H
 X R04960 : 1.0 Octanoyl-[acp] + 1.0 Malonyl-[acyl-carrier-protein] <--> 1.0 3-Oxodecanoyl-[acp] + 1.0 CO2 + 1.0 Acyl-carrier-protein
 X R01801 : 1.0 CDP-diacylglycerol + 1.0 sn-Glycerol-3-phosphate <--> 1.0 CMP + 1.0 Phosphatidylglycerophosphate
   R01071 : 1.0 1-(5-Phospho-D-ribosyl)-ATP + 1.0 Diphosphate <--> 1.0 ATP + 1.0 5-Phospho-alpha-D-ribose-1-diphosphate
 X R04964 : 1.0 (R)-3-Hydroxydodecanoyl-[acp] + 1.0 NADP <--> 1.0 3-Oxododecanoyl-[acp] + 1.0 NADPH + 1.0 H
 X R04969 : 1.0 Hexadecanoyl-[acp] + 1.0 NAD <--> 1.0 trans-Hexadec-2-enoyl-[acp] + 1.0 NADH + 1.0 H
 X R04968 : 1.0 Tetradecanoyl-[acp] + 1.0 Malonyl-[acyl-carrier-protein] <--> 1.0 3-Oxohexadecanoyl-[acp] + 1.0 CO2 + 1.0 Acyl-carrier-protein
 X R00654 : 1.0 L-Methionine + 1.0 H2O <--> 1.0 Methanethiol + 1.0 NH3 + 1.0 2-Oxobutanoate
   R01061 : 1.0 D-Glyceraldehyde-3-phosphate + 1.0 Orthophosphate + 1.0 NAD <--> 1.0 3-Phospho-D-glyceroyl-phosphate + 1.0 NADH
   Outflow42 : 1.0 NADH <--> 1.0 NADH.ext
 X R01066 : 1.0 2-Deoxy-D-ribose-5-phosphate <--> 1.0 D-Glyceraldehyde-3-phosphate + 1.0 Acetaldehyde
 X R04286 : 1.0 2-Amino-4-hydroxy-6-(erythro-1,2,3-trihydroxypropyl)dihydropteridine <--> 1.0 6-Pyruvoyltetrahydropterin + 1.0 Triphosphate
   R04365 : 1.0 Succinyl-CoA + 1.0 2,3,4,5-Tetrahydrodipicolinate <--> 1.0 CoA + 1.0 N-Succinyl-2-L-amino-6-oxoheptanedioate
 X R01665 : 1.0 ATP + 1.0 dCMP <--> 1.0 ADP + 1.0 dCDP
 X R01664 : 1.0 dCMP + 1.0 H2O <--> 1.0 Deoxycytidine + 1.0 Orthophosphate
 X R01663 : 1.0 dCMP + 1.0 H2O <--> 1.0 dUMP + 1.0 NH3
   R03270 : 1.0 2-(alpha-Hydroxyethyl)thiamine-diphosphate + 1.0 Enzyme-N6-(lipoyl)lysine <--> 1.0 [Dihydrolipoyllysine-residue-acetyltransferase] + 1.0 Thiamin-diphosphate
 X R02484 : 1.0 Deoxyuridine + 1.0 Orthophosphate <--> 1.0 Uracil + 1.0 2-Deoxy-D-ribose-1-phosphate
 X R02485 : 1.0 Deoxycytidine + 1.0 H2O <--> 1.0 Deoxyuridine + 1.0 NH3
 X R05662 : 1.0 MurAc(oyl-L-Ala-D-gamma-Glu-L-Lys-D-Ala-D-Ala)-diphospho- + 1.0 UDP-N-acetyl-D-glucosamine <--> 1.0 Undecaprenyl-diphospho-N-acetylmuramoyl-(N-acetylglucosamine)-L- + 1.0 UDP
   R01287 : 1.0 O-Acetyl-L-homoserine <--> 1.0 L-Homocysteine + 1.0 Acetate
   R01528 : 1.0 6-Phospho-D-gluconate + 1.0 NADP <--> 1.0 D-Ribulose-5-phosphate + 1.0 CO2 + 1.0 NADPH
   R00396 : 1.0 L-Alanine + 1.0 NAD <--> 1.0 Pyruvate + 1.0 NH3 + 1.0 NADH
 X R00833 : 1.0 (R)-Methylmalonyl-CoA <--> 1.0 Succinyl-CoA
   R02722 : 1.0 L-Serine + 1.0 Indoleglycerol-phosphate <--> 1.0 L-Tryptophan + 1.0 D-Glyceraldehyde-3-phosphate
   R00578 : 1.0 ATP + 1.0 L-Aspartate + 1.0 L-Glutamine <--> 1.0 AMP + 1.0 Diphosphate + 1.0 L-Asparagine + 1.0 L-Glutamate
   R05068 : 1.0 (R)-2,3-Dihydroxy-3-methylpentanoate + 1.0 NADP <--> 1.0 (R)-3-Hydroxy-3-methyl-2-oxopentanoate + 1.0 NADPH
 X R00271 : 1.0 Acetyl-CoA + 1.0 2-Oxoglutarate <--> 1.0 (R)-2-Hydroxybutane-1,2,4-tricarboxylate + 1.0 CoA
   R00575 : 2.0 ATP + 1.0 L-Glutamine + 1.0 HCO3- <--> 2.0 ADP + 1.0 Orthophosphate + 1.0 L-Glutamate + 1.0 Carbamoyl-phosphate
 X R02728 : 1.0 beta-D-Glucose-1-phosphate <--> 1.0 beta-D-Glucose-6-phosphate
 X R00570 : 1.0 ATP + 1.0 CDP <--> 1.0 ADP + 1.0 CTP
 X R00571 : 1.0 ATP + 1.0 UTP + 1.0 NH3 <--> 1.0 ADP + 1.0 Orthophosphate + 1.0 CTP
 X R02099 : 1.0 ATP + 1.0 Deoxyuridine <--> 1.0 ADP + 1.0 dUMP
 X R02098 : 1.0 ATP + 1.0 dUMP <--> 1.0 ADP + 1.0 dUDP
 X R00378 : 1.0 dTTP + 1.0 DNA <--> 1.0 Diphosphate + 1.0 DNA
 X R04212 : 1.0 L-Asparaginyl-tRNA(Asn) + 1.0 L-Glutamate + 1.0 Orthophosphate + 1.0 ADP <--> 1.0 L-Aspartyl-tRNA(Asn) + 1.0 L-Glutamine + 1.0 ATP + 1.0 H2O
 X R00376 : 1.0 dGTP + 1.0 DNA <--> 1.0 Diphosphate + 1.0 DNA
 X R02094 : 1.0 ATP + 1.0 dTMP <--> 1.0 ADP + 1.0 dTDP
 X R00375 : 1.0 dATP + 1.0 DNA <--> 1.0 Diphosphate + 1.0 DNA
 X R02090 : 1.0 ATP + 1.0 dGMP <--> 1.0 ADP + 1.0 dGDP
 X R02093 : 1.0 ATP + 1.0 dTDP <--> 1.0 ADP + 1.0 dTTP
   R00371 : 1.0 Acetyl-CoA + 1.0 Glycine <--> 1.0 CoA + 1.0 L-2-Amino-3-oxobutanoic-acid
 X R04109 : 1.0 L-Glutamyl-tRNA(Glu) + 1.0 NADPH + 1.0 H <--> 1.0 (S)-4-Amino-5-oxopentanoate + 1.0 tRNA(Glu) + 1.0 NADP
 X R00257 : 1.0 ATP + 1.0 Deamino-NAD + 1.0 L-Glutamine + 1.0 H2O <--> 1.0 AMP + 1.0 Diphosphate + 1.0 NAD + 1.0 L-Glutamate
 X R01150 : 1.0 ATP + 2.0 D-Alanine <--> 1.0 ADP + 1.0 Orthophosphate + 1.0 D-Alanyl-D-alanine
 X R03905 : 1.0 Glutaminyl-tRNA + 1.0 L-Glutamate + 1.0 Orthophosphate + 1.0 ADP <--> 1.0 L-Glutamyl-tRNA(Gln) + 1.0 L-Glutamine + 1.0 ATP + 1.0 H2O
 X R01230 : 1.0 ATP + 1.0 Xanthosine-5'-phosphate + 1.0 NH3 <--> 1.0 AMP + 1.0 Diphosphate + 1.0 GMP
 X R00883 : 1.0 GDP + 1.0 D-Mannose-1-phosphate <--> 1.0 Orthophosphate + 1.0 GDP-mannose
 X R05605 : 1.0 2-Dehydro-3-deoxy-6-phospho-D-gluconate <--> 1.0 D-Glyceraldehyde-3-phosphate + 1.0 Pyruvate
 X R00885 : 1.0 GTP + 1.0 D-Mannose-1-phosphate <--> 1.0 Diphosphate + 1.0 GDP-mannose
 X R05617 : 1.0 1,4-Dihydroxy-2-naphthoate + 1.0 all-trans-Octaprenyl-diphosphate <--> 1.0 2-Demethylmenaquinone + 1.0 Diphosphate + 1.0 CO2
 X R05612 : 1.0 all-trans-Hexaprenyl-diphosphate + 1.0 Isopentenyl-diphosphate <--> 1.0 all-trans-Heptaprenyl-diphosphate + 1.0 Diphosphate
 X R03658 : 1.0 ATP + 1.0 L-Lysine + 1.0 tRNA(Lys) <--> 1.0 AMP + 1.0 Diphosphate + 1.0 L-Lysyl-tRNA
 X R03659 : 1.0 ATP + 1.0 L-Methionine + 1.0 tRNA(Met) <--> 1.0 AMP + 1.0 Diphosphate + 1.0 L-Methionyl-tRNA
 X R02619 : 1.0 3-Sulfino-L-alanine + 1.0 2-Oxoglutarate <--> 1.0 3-Sulfinylpyruvate + 1.0 L-Glutamate
 X R03650 : 1.0 ATP + 1.0 L-Cysteine + 1.0 tRNA(Cys) <--> 1.0 AMP + 1.0 Diphosphate + 1.0 L-Cysteinyl-tRNA(Cys)
 X R03651 : 1.0 ATP + 1.0 L-Glutamate + 1.0 tRNA(Gln) <--> 1.0 AMP + 1.0 Diphosphate + 1.0 L-Glutamyl-tRNA(Gln)
 X R03654 : 1.0 ATP + 1.0 Glycine + 1.0 tRNA(Gly) <--> 1.0 AMP + 1.0 Diphosphate + 1.0 Glycyl-tRNA(Gly)
 X R03655 : 1.0 ATP + 1.0 L-Histidine + 1.0 tRNA(His) <--> 1.0 AMP + 1.0 Diphosphate + 1.0 L-Histidyl-tRNA(His)
 X R03656 : 1.0 ATP + 1.0 L-Isoleucine + 1.0 tRNA(Ile) <--> 1.0 AMP + 1.0 Diphosphate + 1.0 L-Isoleucyl-tRNA(Ile)
 X R03657 : 1.0 ATP + 1.0 L-Leucine + 1.0 tRNA(Leu) <--> 1.0 AMP + 1.0 Diphosphate + 1.0 L-Leucyl-tRNA
 X R02020 : 1.0 dGTP + 1.0 Thioredoxin-disulfide + 1.0 H2O <--> 1.0 GTP + 1.0 Thioredoxin
 X R02022 : 1.0 dCTP + 1.0 Thioredoxin-disulfide + 1.0 H2O <--> 1.0 CTP + 1.0 Thioredoxin
 X R02023 : 1.0 dUTP + 1.0 Thioredoxin-disulfide + 1.0 H2O <--> 1.0 UTP + 1.0 Thioredoxin
 X R02024 : 1.0 dCDP + 1.0 Thioredoxin-disulfide + 1.0 H2O <--> 1.0 Thioredoxin + 1.0 CDP
   Outflow48 : 1.0 IMP <--> 1.0 IMP.ext
 X R00848 : 1.0 sn-Glycerol-3-phosphate + 1.0 FAD <--> 1.0 Glycerone-phosphate + 1.0 FADH2
 X R01870 : 1.0 Orotidine-5'-phosphate + 1.0 Diphosphate <--> 1.0 Orotate + 1.0 5-Phospho-alpha-D-ribose-1-diphosphate
   R00286 : 1.0 UDP-glucose + 2.0 NAD <--> 1.0 UDP-glucuronate + 2.0 NADH
 X R04966 : 1.0 Tetradecanoyl-[acp] + 1.0 NAD <--> 1.0 trans-Tetradec-2-enoyl-[acp] + 1.0 NADH + 1.0 H
 X R04958 : 1.0 Octanoyl-[acp] + 1.0 NAD <--> 1.0 trans-Oct-2-enoyl-[acp] + 1.0 NADH + 1.0 H
 X R04965 : 1.0 (R)-3-Hydroxydodecanoyl-[acp] <--> 1.0 trans-Dodec-2-enoyl-[acp] + 1.0 H2O
 X R03530 : 1.0 ATP + 1.0 dIDP <--> 1.0 ADP + 1.0 dITP
 X R04952 : 1.0 Butyryl-[acp] + 1.0 Malonyl-[acyl-carrier-protein] <--> 1.0 3-Oxohexanoyl-[acp] + 1.0 CO2 + 1.0 Acyl-carrier-protein
 X R04953 : 1.0 (R)-3-Hydroxyhexanoyl-[acp] + 1.0 NADP <--> 1.0 3-Oxohexanoyl-[acp] + 1.0 NADPH + 1.0 H
 X R04957 : 1.0 Hexanoyl-[acp] + 1.0 Malonyl-[acyl-carrier-protein] <--> 1.0 3-Oxooctanoyl-[acp] + 1.0 CO2 + 1.0 Acyl-carrier-protein
 X R04954 : 1.0 (R)-3-Hydroxyhexanoyl-[acp] <--> 1.0 trans-Hex-2-enoyl-[acp] + 1.0 H2O
 X R04955 : 1.0 Hexanoyl-[acp] + 1.0 NAD <--> 1.0 trans-Hex-2-enoyl-[acp] + 1.0 NADH + 1.0 H
 X R00127 : 1.0 ATP + 1.0 AMP <--> 2.0 ADP
 X R00124 : 1.0 ATP + 1.0 ADP <--> 1.0 ADP + 1.0 ATP
 X R02433 : 1.0 L-Cysteate + 1.0 2-Oxoglutarate <--> 1.0 3-Sulfopyruvate + 1.0 L-Glutamate
 X R00084 : 4.0 Porphobilinogen + 1.0 H2O <--> 1.0 Hydroxymethylbilane + 4.0 NH3
 X R00086 : 1.0 ATP + 1.0 H2O <--> 1.0 ADP + 1.0 Orthophosphate
 X R08689 : 1.0 2-C-Methyl-D-erythritol-2,4-cyclodiphosphate + 2.0 Reduced-ferredoxin <--> 1.0 1-Hydroxy-2-methyl-2-butenyl-4-diphosphate + 1.0 H2O + 2.0 Oxidized-ferredoxin
   R00754 : 1.0 Ethanol + 1.0 NAD <--> 1.0 Acetaldehyde + 1.0 NADH
   R00751 : 1.0 L-Threonine <--> 1.0 Glycine + 1.0 Acetaldehyde
 X R03005 : 1.0 ATP + 1.0 Nicotinate-D-ribonucleotide <--> 1.0 Diphosphate + 1.0 Deamino-NAD
   R00694 : 1.0 L-Phenylalanine + 1.0 2-Oxoglutarate <--> 1.0 Phenylpyruvate + 1.0 L-Glutamate
 X R00691 : 1.0 L-Arogenate <--> 1.0 L-Phenylalanine + 1.0 H2O + 1.0 CO2
 X R05688 : 1.0 2-C-Methyl-D-erythritol-4-phosphate + 1.0 NADP <--> 1.0 1-Deoxy-D-xylulose-5-phosphate + 1.0 NADPH + 1.0 H
   R01900 : 1.0 Isocitrate <--> 1.0 cis-Aconitate
   R03509 : 1.0 N-(5-Phospho-D-ribosyl)anthranilate <--> 1.0 1-(2-Carboxyphenylamino)-1-deoxy-D-ribulose-5-phosphate
   R00451 : 1.0 meso-2,6-Diaminoheptanedioate <--> 1.0 L-Lysine + 1.0 CO2
 X R02971 : 1.0 ATP + 1.0 Pantetheine <--> 1.0 ADP + 1.0 Pantetheine-4'-phosphate
 X R01655 : 1.0 5,10-Methenyltetrahydrofolate + 1.0 H2O <--> 1.0 10-Formyltetrahydrofolate + 1.0 H
 X R03920 : 1.0 ATP + 1.0 beta-D-Fructose <--> 1.0 ADP + 1.0 beta-D-Fructose-6-phosphate
   Inflow16 : 1.0 Cellopentaose.ext <--> 1.0 Cellopentaose
 X R02326 : 1.0 ATP + 1.0 dCDP <--> 1.0 ADP + 1.0 dCTP
 X R02323 : 1.0 Nicotinamide-D-ribonucleotide + 1.0 H2O <--> 1.0 N-Ribosylnicotinamide + 1.0 Orthophosphate
   R04001 : 1.0 (2R,3S)-3-Isopropylmalate <--> 1.0 2-Isopropylmaleate
   Inflow10 : 1.0 D-Galactose.ext <--> 1.0 D-Galactose
   Inflow18 : 1.0 Cellotriose.ext <--> 1.0 Cellotriose
   Inflow19 : 1.0 Cellobiose.ext <--> 1.0 Cellobiose
 X R00156 : 1.0 ATP + 1.0 UDP <--> 1.0 ADP + 1.0 UTP
 X R00230 : 1.0 Acetyl-CoA + 1.0 Orthophosphate <--> 1.0 CoA + 1.0 Acetyl-phosphate
   R00150 : 1.0 ATP + 1.0 NH3 + 1.0 CO2 <--> 1.0 ADP + 1.0 Carbamoyl-phosphate
 X R00768 : 1.0 L-Glutamine + 1.0 D-Fructose-6-phosphate <--> 1.0 L-Glutamate + 1.0 D-Glucosamine-6-phosphate
   R00014 : 1.0 Pyruvate + 1.0 Thiamin-diphosphate <--> 1.0 2-(alpha-Hydroxyethyl)thiamine-diphosphate + 1.0 CO2
 X R00158 : 1.0 ATP + 1.0 UMP <--> 1.0 ADP + 1.0 UDP
 X R00623 : 1.0 Primary-alcohol + 1.0 NAD <--> 1.0 Aldehyde + 1.0 NADH + 1.0 H
 X R01626 : 1.0 Malonyl-CoA + 1.0 Acyl-carrier-protein <--> 1.0 CoA + 1.0 Malonyl-[acyl-carrier-protein]
 X R01625 : 1.0 CoA + 1.0 Apo-[acyl-carrier-protein] <--> 1.0 Adenosine-3',5'-bisphosphate + 1.0 Acyl-carrier-protein
 X R01624 : 1.0 Acetyl-CoA + 1.0 Acyl-carrier-protein <--> 1.0 CoA + 1.0 Acetyl-[acyl-carrier-protein]
 X R01402 : 1.0 5'-Methylthioadenosine + 1.0 Orthophosphate <--> 1.0 Adenine + 1.0 S-Methyl-5-thio-D-ribose-1-phosphate
 X R01155 : 1.0 Putrescine + 1.0 2-Oxoglutarate <--> 1.0 4-Aminobutanal + 1.0 L-Glutamate
 X R01157 : 1.0 Agmatine + 1.0 H2O <--> 1.0 Putrescine + 1.0 Urea
   R02199 : 1.0 L-Isoleucine + 1.0 2-Oxoglutarate <--> 1.0 (S)-3-Methyl-2-oxopentanoic-acid + 1.0 L-Glutamate
 X R03472 : 1.0 4-Amino-5-hydroxymethyl-2-methylpyrimidine <--> 1.0 Aminoimidazole-ribotide
 X R00332 : 1.0 ATP + 1.0 GMP <--> 1.0 ADP + 1.0 GDP
   R00239 : 1.0 ATP + 1.0 L-Glutamate <--> 1.0 ADP + 1.0 L-Glutamyl-5-phosphate
 X R01397 : 1.0 Carbamoyl-phosphate + 1.0 L-Aspartate <--> 1.0 Orthophosphate + 1.0 N-Carbamoyl-L-aspartate
 X R01395 : 1.0 ATP + 1.0 Carbamate <--> 1.0 ADP + 1.0 Carbamoyl-phosphate
 X R01011 : 1.0 ATP + 1.0 Glycerone <--> 1.0 ADP + 1.0 Glycerone-phosphate
   R01398 : 1.0 Carbamoyl-phosphate + 1.0 L-Ornithine <--> 1.0 Orthophosphate + 1.0 L-Citrulline
   R01015 : 1.0 D-Glyceraldehyde-3-phosphate <--> 1.0 Glycerone-phosphate
 X R01016 : 1.0 Glycerone-phosphate <--> 1.0 Methylglyoxal + 1.0 Orthophosphate
   Outflow52 : 1.0 UDP-glucose <--> 1.0 UDP-glucose.ext
 X R03471 : 1.0 ATP + 1.0 4-Amino-5-hydroxymethyl-2-methylpyrimidine <--> 1.0 ADP + 1.0 4-Amino-2-methyl-5-phosphomethylpyrimidine
   Outflow50 : 1.0 UMP <--> 1.0 UMP.ext
   Outflow51 : 1.0 UTP <--> 1.0 UTP.ext
   Outflow54 : 1.0 1-(5'-Phosphoribosyl)-5-amino-4-imidazolecarboxamide <--> 1.0 1-(5'-Phosphoribosyl)-5-amino-4-imidazolecarboxamide.ext
   R02196 : 1.0 L-Isoleucine + 1.0 NAD <--> 1.0 (S)-3-Methyl-2-oxopentanoic-acid + 1.0 NH3 + 1.0 NADH
 X R01716 : 1.0 Chorismate + 1.0 L-Glutamine <--> 1.0 4-Amino-4-deoxychorismate + 1.0 L-Glutamate
   R01715 : 1.0 Chorismate <--> 1.0 Prephenate
   R01714 : 1.0 5-O-(1-Carboxyvinyl)-3-phosphoshikimate <--> 1.0 Chorismate + 1.0 Orthophosphate
 X R03223 : 1.0 2-Methyl-4-amino-5-hydroxymethylpyrimidine-diphosphate + 1.0 4-Methyl-5-(2-phosphoethyl)-thiazole <--> 1.0 Diphosphate + 1.0 Thiamin-monophosphate
   Heterologous61 : 1.61 Oxaloacetate + 3.22 D-Ribose-5-phosphate + 1.61 3-Phospho-D-glycerate + 36.82 ATP + 6.41 NADPH + 12.09 NH3 + 4.83 NAD <--> 4.83 NADH + 1.0 C00039 + 36.82 ADP + 36.82 Orthophosphate + 6.41 NADP
 X R03346 : 1.0 Nicotinate-D-ribonucleotide + 1.0 H2O <--> 1.0 Nicotinate-D-ribonucleoside + 1.0 Orthophosphate
 X R05199 : 1.0 Protein-N(pi)-phospho-L-histidine + 1.0 N-Acetyl-D-glucosamine <--> 1.0 Protein-histidine + 1.0 N-Acetyl-D-glucosamine-6-phosphate
 X R00489 : 1.0 L-Aspartate <--> 1.0 beta-Alanine + 1.0 CO2
 X R01470 : 1.0 sn-glycero-3-Phosphoethanolamine + 1.0 H2O <--> 1.0 Ethanolamine + 1.0 sn-Glycerol-3-phosphate
   Heterologous62 : 1.42 Oxaloacetate + 3.21 D-Ribose-5-phosphate + 1.68 3-Phospho-D-glycerate + 32.66 ATP + 2.21 NADPH + 11.85 NH3 + 5.04 NAD <--> 5.04 NADH + 1.0 C00046 + 32.66 ADP + 32.66 Orthophosphate + 2.21 NADP
   R00485 : 1.0 L-Asparagine <--> 1.0 L-Aspartate + 1.0 NH3
   R00480 : 1.0 ATP + 1.0 L-Aspartate <--> 1.0 ADP + 1.0 4-Phospho-L-aspartate
 X R05150 : 1.0 Precorrin-6Y + 1.0 NADP <--> 1.0 Precorrin-6X + 1.0 NADPH + 1.0 H
 X R01570 : 1.0 Thymidine + 1.0 Orthophosphate <--> 1.0 Thymine + 1.0 2-Deoxy-D-ribose-1-phosphate
 X R00439 : 1.0 RNA + 1.0 Orthophosphate <--> 1.0 RNA + 1.0 GDP
 X R02719 : 1.0 Xanthosine-5'-phosphate + 1.0 H2O <--> 1.0 Xanthosine + 1.0 Orthophosphate
 X R02060 : 1.0 alpha-D-Glucosamine-1-phosphate <--> 1.0 D-Glucosamine-6-phosphate
 X R00713 : 1.0 Succinate-semialdehyde + 1.0 NAD + 1.0 H2O <--> 1.0 Succinate + 1.0 NADH + 1.0 H
   R01086 : 1.0 N-(L-Arginino)succinate <--> 1.0 Fumarate + 1.0 L-Arginine
   R01083 : 1.0 N6-(1,2-Dicarboxyethyl)-AMP <--> 1.0 Fumarate + 1.0 AMP
   R00243 : 1.0 L-Glutamate + 1.0 NAD <--> 1.0 2-Oxoglutarate + 1.0 NH3 + 1.0 NADH
 X R02262 : 1.0 L-Fuculose-1-phosphate <--> 1.0 Glycerone-phosphate + 1.0 (S)-Lactaldehyde
   Heterologous63 : 6.216 D-Glyceraldehyde-3-phosphate + 102.7 Acetyl-CoA + 0.129 beta-D-Fructose-6-phosphate + 6.216 NADH + 90.27 ATP + 180.0 NADPH + 0.129 NH3 <--> 1.0 C06707 + 102.7 CoA + 6.216 NAD + 90.27 ADP + 90.27 Orthophosphate + 180.0 NADP
 X R08359 : 1.0 S-Adenosylmethioninamine + 1.0 Cadaverine <--> 1.0 5'-Methylthioadenosine + 1.0 Aminopropylcadaverine
 X R01878 : 1.0 Cytidine + 1.0 H2O <--> 1.0 Uridine + 1.0 NH3
   R00878 : 1.0 alpha-D-Glucose <--> 1.0 D-Fructose
 X R05809 : 1.0 Cobalt-precorrin-3 + 1.0 S-Adenosyl-L-methionine <--> 1.0 Cobalt-precorrin-4 + 1.0 S-Adenosyl-L-homocysteine
 X R05808 : 1.0 Cobalt-sirohydrochlorin + 1.0 S-Adenosyl-L-methionine <--> 1.0 Cobalt-factor-III + 1.0 S-Adenosyl-L-homocysteine
 X R02100 : 1.0 dUTP + 1.0 H2O <--> 1.0 dUMP + 1.0 Diphosphate
 X R08559 : 1.0 N-Acetylmuramate + 1.0 Protein-N(pi)-phospho-L-histidine <--> 1.0 N-Acetylmuramic-acid-6-phosphate + 1.0 Protein-histidine
   R04673 : 1.0 2-Oxobutanoate + 1.0 2-(alpha-Hydroxyethyl)thiamine-diphosphate <--> 1.0 (S)-2-Aceto-2-hydroxybutanoate + 1.0 Thiamin-diphosphate
   R04672 : 1.0 (S)-2-Acetolactate + 1.0 Thiamin-diphosphate <--> 1.0 2-(alpha-Hydroxyethyl)thiamine-diphosphate + 1.0 Pyruvate
 X R07759 : 1.0 3-Oxostearoyl-CoA + 1.0 NADPH + 1.0 H <--> 1.0 3-Hydroxyoctadecanoyl-CoA + 1.0 NADP
 X R08555 : 1.0 N-Acetylmuramic-acid-6-phosphate + 1.0 H2O <--> 1.0 N-Acetyl-D-glucosamine-6-phosphate + 1.0 (R)-Lactate
   R07618 : 1.0 Enzyme-N6-(dihydrolipoyl)lysine + 1.0 NAD <--> 1.0 Enzyme-N6-(lipoyl)lysine + 1.0 NADH
   R04779 : 1.0 ATP + 1.0 beta-D-Fructose-6-phosphate <--> 1.0 ADP + 1.0 beta-D-Fructose-1,6-bisphosphate
 X R04773 : 1.0 ATP + 1.0 Selenomethionine + 1.0 tRNA(Met) <--> 1.0 AMP + 1.0 Diphosphate + 1.0 Selenomethionyl-tRNA(Met)
 X R04770 : 1.0 Selenomethionine + 1.0 H2O <--> 1.0 Methaneselenol + 1.0 NH3 + 1.0 2-Oxobutanoate
 X R04771 : 1.0 ATP + 1.0 Selenomethionine + 1.0 H2O <--> 1.0 Orthophosphate + 1.0 Diphosphate + 1.0 Se-Adenosylselenomethionine
   Outflow34 : 1.0 p-Benzenediol <--> 1.0 p-Benzenediol.ext
 X R00416 : 1.0 UTP + 1.0 N-Acetyl-alpha-D-glucosamine-1-phosphate <--> 1.0 Diphosphate + 1.0 UDP-N-acetyl-D-glucosamine
   Outflow35 : 1.0 Protein-N(pi)-phospho-L-histidine <--> 1.0 Protein-N(pi)-phospho-L-histidine.ext
   R01827 : 1.0 Sedoheptulose-7-phosphate + 1.0 D-Glyceraldehyde-3-phosphate <--> 1.0 D-Erythrose-4-phosphate + 1.0 beta-D-Fructose-6-phosphate
   R01826 : 1.0 Phosphoenolpyruvate + 1.0 D-Erythrose-4-phosphate <--> 1.0 2-Dehydro-3-deoxy-D-arabino-heptonate-7-phosphate + 1.0 Orthophosphate
 X R04457 : 1.0 5-Amino-6-(1-D-ribitylamino)uracil + 1.0 3,4-Dihydroxy-2-butanone-4-phosphate <--> 1.0 6,7-Dimethyl-8-(1-D-ribityl)lumazine + 2.0 H2O + 1.0 Orthophosphate
 X R01540 : 1.0 D-Altronate <--> 1.0 2-Dehydro-3-deoxy-D-gluconate + 1.0 H2O
   R00897 : 1.0 O-Acetyl-L-serine <--> 1.0 L-Cysteine + 1.0 Acetate
 X R04519 : 1.0 Undecaprenyl-diphospho-N-acetylmuramoyl-(N-acetylglucosamine)-L- + 1.0 [GlcNAc-(1->4)-Mur2Ac(oyl-L-Ala-g-D-Glu-A2pm-D-Ala-D-Ala)]n- <--> 1.0 di-trans,poly-cis-Undecaprenyl-diphosphate + 1.0 [GlcNAc-(1->4)-Mur2Ac(oyl-L-Ala-g-D-Glu-A2pm-D-Ala-D-Ala)]n-
 X R05577 : 1.0 tRNA(Asp) + 1.0 L-Aspartate + 1.0 ATP <--> 1.0 L-Aspartyl-tRNA(Asp) + 1.0 Diphosphate + 1.0 AMP
 X R01226 : 1.0 5,10-Methylenetetrahydrofolate + 1.0 3-Methyl-2-oxobutanoic-acid + 1.0 H2O <--> 1.0 Tetrahydrofolate + 1.0 2-Dehydropantoate
 X R05578 : 1.0 tRNA(Glu) + 1.0 L-Glutamate + 1.0 ATP <--> 1.0 L-Glutamyl-tRNA(Glu) + 1.0 Diphosphate + 1.0 AMP
   R02569 : 1.0 Acetyl-CoA + 1.0 Enzyme-N6-(dihydrolipoyl)lysine <--> 1.0 CoA + 1.0 [Dihydrolipoyllysine-residue-acetyltransferase]
   R02568 : 1.0 D-Fructose-1-phosphate <--> 1.0 Glycerone-phosphate + 1.0 D-Glyceraldehyde
   R00114 : 2.0 L-Glutamate + 1.0 NADP <--> 1.0 L-Glutamine + 1.0 2-Oxoglutarate + 1.0 NADPH
   Outflow39 : 1.0 CoA <--> 1.0 CoA.ext
   R00703 : 1.0 (S)-Lactate + 1.0 NAD <--> 1.0 Pyruvate + 1.0 NADH
   Inflow9 : 1.0 D-Mannose.ext <--> 1.0 D-Mannose
 X R01353 : 1.0 ATP + 1.0 Propanoate <--> 1.0 ADP + 1.0 Propanoyl-phosphate
   R01728 : 1.0 Prephenate + 1.0 NAD <--> 1.0 3-(4-Hydroxyphenyl)pyruvate + 1.0 CO2 + 1.0 NADH
 X R01054 : 1.0 ADP-ribose + 1.0 H2O <--> 1.0 AMP + 1.0 D-Ribose-5-phosphate
 X R01724 : 1.0 Nicotinate-D-ribonucleotide + 1.0 Diphosphate <--> 1.0 Nicotinate + 1.0 5-Phospho-alpha-D-ribose-1-diphosphate
 X R01057 : 1.0 alpha-D-Ribose-1-phosphate <--> 1.0 D-Ribose-5-phosphate
 X R01688 : 1.0 ATP + 1.0 Butanoic-acid <--> 1.0 ADP + 1.0 Butanoylphosphate
   R01051 : 1.0 ATP + 1.0 D-Ribose <--> 1.0 ADP + 1.0 D-Ribose-5-phosphate
   Outflow47 : 1.0 AMP <--> 1.0 AMP.ext
   R04426 : 1.0 (2R,3S)-3-Isopropylmalate + 1.0 NAD <--> 1.0 (2S)-2-Isopropyl-3-oxosuccinate + 1.0 NADH
   Inflow4 : 1.0 D-Ribose.ext <--> 1.0 D-Ribose
 X R00330 : 1.0 ATP + 1.0 GDP <--> 1.0 ADP + 1.0 GTP
 X R04420 : 1.0 S-Methyl-5-thio-D-ribose-1-phosphate <--> 1.0 S-Methyl-5-thio-D-ribulose-1-phosphate
 X Inflow5 : 1.0 Deoxyribose.ext <--> 1.0 Deoxyribose
 X R02926 : 1.0 Melibiitol <--> 1.0 D-Sorbitol + 1.0 D-Galactose
   Outflow12 : 1.0 Ethanol <--> 1.0 Ethanol.ext
   Inflow6 : 1.0 D-Xylose.ext <--> 1.0 D-Xylose
 X R04428 : 1.0 (3R)-3-Hydroxybutanoyl-[acyl-carrier-protein] <--> 1.0 But-2-enoyl-[acyl-carrier-protein] + 1.0 H2O
   Outflow11 : 1.0 (S)-Lactate <--> 1.0 (S)-Lactate.ext
   R00026 : 1.0 Cellobiose <--> 2.0 beta-D-Glucose
 X R00022 : 1.0 Chitobiose + 1.0 H2O <--> 2.0 N-Acetyl-D-glucosamine
   R04198 : 1.0 2,3,4,5-Tetrahydrodipicolinate + 1.0 NAD <--> 1.0 L-2,3-Dihydrodipicolinate + 1.0 NADH
 X R03269 : 1.0 (R)-4'-Phosphopantothenoyl-L-cysteine <--> 1.0 Pantetheine-4'-phosphate + 1.0 CO2
 X R04573 : 1.0 ATP + 1.0 UDP-N-acetylmuramoyl-L-alanyl-gamma-D-glutamyl-L-lysine + 1.0 D-Alanyl-D-alanine <--> 1.0 ADP + 1.0 Orthophosphate + 1.0 UDPMurAc(oyl-L-Ala-D-gamma-Glu-L-Lys-D-Ala-D-Ala)
 X R00801 : 1.0 Sucrose + 1.0 H2O <--> 1.0 D-Fructose + 1.0 D-Glucose
 X R00802 : 1.0 Sucrose + 1.0 H2O <--> 1.0 beta-D-Fructose + 1.0 alpha-D-Glucose
 X R00513 : 1.0 ATP + 1.0 Cytidine <--> 1.0 ADP + 1.0 CMP
   R00200 : 1.0 ATP + 1.0 Pyruvate <--> 1.0 ADP + 1.0 Phosphoenolpyruvate
   R00206 : 1.0 ATP + 1.0 Pyruvate + 1.0 Orthophosphate <--> 1.0 AMP + 1.0 Phosphoenolpyruvate + 1.0 Diphosphate
 X R01138 : 1.0 dATP + 1.0 Pyruvate <--> 1.0 dADP + 1.0 Phosphoenolpyruvate
   R01432 : 1.0 D-Xylose <--> 1.0 D-Xylulose
 X R05052 : 1.0 L-erythro-4-Hydroxyglutamate + 1.0 2-Oxoglutarate <--> 1.0 D-4-Hydroxy-2-oxoglutarate + 1.0 L-Glutamate
 X R01126 : 1.0 IMP + 1.0 H2O <--> 1.0 Inosine + 1.0 Orthophosphate
 X R01127 : 1.0 IMP + 1.0 H2O <--> 1.0 1-(5'-Phosphoribosyl)-5-formamido-4-imidazolecarboxamide
 X R02142 : 1.0 Xanthosine-5'-phosphate + 1.0 Diphosphate <--> 1.0 Xanthine + 1.0 5-Phospho-alpha-D-ribose-1-diphosphate
 X R03503 : 1.0 ATP + 1.0 2-Amino-4-hydroxy-6-hydroxymethyl-7,8-dihydropteridine <--> 1.0 AMP + 1.0 2-Amino-7,8-dihydro-4-hydroxy-6-(diphosphooxymethyl)pteridine
 X R02147 : 1.0 Guanosine + 1.0 Orthophosphate <--> 1.0 Guanine + 1.0 alpha-D-Ribose-1-phosphate
   R03508 : 1.0 1-(2-Carboxyphenylamino)-1-deoxy-D-ribulose-5-phosphate <--> 1.0 Indoleglycerol-phosphate + 1.0 CO2
   R04475 : 1.0 N-Succinyl-LL-2,6-diaminoheptanedioate + 1.0 2-Oxoglutarate <--> 1.0 N-Succinyl-2-L-amino-6-oxoheptanedioate + 1.0 L-Glutamate
   R03313 : 1.0 L-Glutamate-5-semialdehyde + 1.0 Orthophosphate + 1.0 NADP <--> 1.0 L-Glutamyl-5-phosphate + 1.0 NADPH
 X R02869 : 1.0 S-Adenosylmethioninamine + 1.0 Spermidine <--> 1.0 5'-Methylthioadenosine + 1.0 Spermine
 X R05234 : 1.0 cis-3-Chloro-2-propene-1-ol + 1.0 NAD <--> 1.0 cis-3-Chloroallyl-aldehyde + 1.0 NADH + 1.0 H
 X R08218 : 1.0 ATP + 1.0 L-Serine + 1.0 tRNA(Sec) <--> 1.0 AMP + 1.0 Diphosphate + 1.0 L-Seryl-tRNA(Sec)
 X R04639 : 1.0 2-Amino-4-hydroxy-6-(erythro-1,2,3-trihydroxypropyl)dihydropteridine + 1.0 H2O <--> 1.0 2,5-Diamino-6-(5'-triphosphoryl-3',4'-trihydroxy-2'-oxopentyl)-
 X R04880 : 1.0 3,4-Dihydroxyphenylethyleneglycol + 1.0 NAD <--> 1.0 3,4-Dihydroxymandelaldehyde + 1.0 NADH + 1.0 H
   R01434 : 1.0 L-Valine + 1.0 NAD <--> 1.0 3-Methyl-2-oxobutanoic-acid + 1.0 NH3 + 1.0 NADH
 X R05233 : 1.0 trans-3-Chloro-2-propene-1-ol + 1.0 NAD <--> 1.0 trans-3-Chloroallyl-aldehyde + 1.0 NADH + 1.0 H
 X R08210 : 1.0 Dimethylallyl-diphosphate + 1.0 NAD + 1.0 H2O <--> 1.0 1-Hydroxy-2-methyl-2-butenyl-4-diphosphate + 1.0 NADH + 1.0 H
 X R01280 : 1.0 ATP + 1.0 Hexadecanoic-acid + 1.0 CoA <--> 1.0 AMP + 1.0 Palmitoyl-CoA + 1.0 Diphosphate
 X R01547 : 1.0 ATP + 1.0 dAMP <--> 1.0 ADP + 1.0 dADP
 X R01229 : 1.0 GMP + 1.0 Diphosphate <--> 1.0 Guanine + 1.0 5-Phospho-alpha-D-ribose-1-diphosphate
 X R01227 : 1.0 GMP + 1.0 H2O <--> 1.0 Guanosine + 1.0 Orthophosphate
 X R00896 : 1.0 L-Cysteine + 1.0 2-Oxoglutarate <--> 1.0 Mercaptopyruvate + 1.0 DL-Glutamate
 X R01221 : 1.0 Glycine + 1.0 Tetrahydrofolate + 1.0 NAD <--> 1.0 5,10-Methylenetetrahydrofolate + 1.0 NH3 + 1.0 CO2 + 1.0 NADH + 1.0 H
 X R01220 : 1.0 5,10-Methylenetetrahydrofolate + 1.0 NADP <--> 1.0 5,10-Methenyltetrahydrofolate + 1.0 NADPH
   R02740 : 1.0 alpha-D-Glucose-6-phosphate <--> 1.0 beta-D-Fructose-6-phosphate
   R01088 : 1.0 L-Leucine + 1.0 NAD <--> 1.0 4-Methyl-2-oxopentanoate + 1.0 NH3 + 1.0 NADH
 X R00512 : 1.0 ATP + 1.0 CMP <--> 1.0 ADP + 1.0 CDP
 X R02748 : 1.0 Deoxyinosine + 1.0 Orthophosphate <--> 1.0 Hypoxanthine + 1.0 2-Deoxy-D-ribose-1-phosphate
 X R00511 : 1.0 CMP + 1.0 H2O <--> 1.0 Cytidine + 1.0 Orthophosphate
   R07159 : 1.0 D-Glyceraldehyde-3-phosphate + 2.0 Oxidized-ferredoxin <--> 1.0 3-Phospho-D-glycerate + 2.0 Reduced-ferredoxin
   R00291 : 1.0 UDP-glucose <--> 1.0 UDP-D-galactose
   R05069 : 1.0 (S)-2-Aceto-2-hydroxybutanoate <--> 1.0 (R)-3-Hydroxy-3-methyl-2-oxopentanoate
 X R01863 : 1.0 Inosine + 1.0 Orthophosphate <--> 1.0 Hypoxanthine + 1.0 alpha-D-Ribose-1-phosphate
 X R01867 : 1.0 (S)-Dihydroorotate + 1.0 Oxygen <--> 1.0 Orotate + 1.0 H2O2
======================================
========   Part III: AMPL File  ======
======================================
# variables
var V0>=0.0, <=2000.0;
var V1>=-2000.0, <=2000.0;
var V108>=0.0001, <=2000.0;
var V5>=0.0, <=2000.0;
var V110>=0.0, <=2000.0;
var V111>=-2000.0, <=2000.0;
var V9>=0.0, <=2000.0;
var V163>=0.0, <=0.0;
var V130>=0.0, <=0.0;
var V112>=-2000.0, <=2000.0;
var V164>=-2000.0, <=2000.0;
var V3>=-2000.0, <=2000.0;
var V196>=-2000.0, <=2000.0;
var V114>=0.0, <=2000.0;
var V115>=-2000.0, <=2000.0;
var V4>=0.0, <=2000.0;
var V136>=-2000.0, <=2000.0;
var V133>=7.6, <=7.6;
var V116>=-2000.0, <=2000.0;
var V117>=-2000.0, <=2000.0;
var V144>=-2000.0, <=2000.0;
var V118>=-2000.0, <=2000.0;
var V119>=-2000.0, <=2000.0;
var V28>=0.0, <=2000.0;
var V121>=-2000.0, <=2000.0;
var V122>=-2000.0, <=2000.0;
var V155>=-2000.0, <=2000.0;
var V169>=0.0, <=2000.0;
var V173>=-2000.0, <=2000.0;
var V109>=-2000.0, <=2000.0;
var V6>=0.0, <=2000.0;
var V123>=0.0, <=2000.0;
var V124>=-2000.0, <=2000.0;
var V125>=-2000.0, <=2000.0;
var V188>=-2000.0, <=2000.0;
var V166>=0.0, <=0.0;
var V174>=-2000.0, <=2000.0;
var V170>=0.0, <=2000.0;
var V165>=0.0, <=0.0;
var V7>=-2000.0, <=2000.0;
var V175>=-2000.0, <=2000.0;
var V58>=-2000.0, <=2000.0;
var V171>=0.0, <=2000.0;
var V215>=-2000.0, <=0.0;
var V63>=0.0, <=2000.0;
var V8>=-2000.0, <=2000.0;
var V172>=0.0, <=2000.0;
var V10>=0.0, <=2000.0;
var V127>=-2000.0, <=2000.0;
var V128>=-2000.0, <=2000.0;
var V66>=-2000.0, <=2000.0;
var V129>=0.0, <=2000.0;
var V176>=-2000.0, <=2000.0;
var V177>=0.0, <=2000.0;
var V68>=-2000.0, <=2000.0;
var V178>=-2000.0, <=2000.0;
var V11>=-2000.0, <=2000.0;
var V180>=0.0, <=2000.0;
var V190>=0.0, <=2000.0;
var V131>=0.0, <=2000.0;
var V12>=-2000.0, <=2000.0;
var V14>=-2000.0, <=2000.0;
var V15>=-2000.0, <=2000.0;
var V113>=-2000.0, <=2000.0;
var V69>=0.0, <=2000.0;
var V181>=-2000.0, <=2000.0;
var V70>=-2000.0, <=2000.0;
var V16>=0.0, <=2000.0;
var V17>=-2000.0, <=2000.0;
var V18>=0.0, <=2000.0;
var V71>=-2000.0, <=2000.0;
var V191>=-2000.0, <=2000.0;
var V19>=0.0, <=2000.0;
var V214>=-2000.0, <=2000.0;
var V182>=-2000.0, <=2000.0;
var V137>=-2000.0, <=2000.0;
var V184>=0.0, <=2000.0;
var V138>=0.0, <=2000.0;
var V223>=-2000.0, <=2000.0;
var V85>=0.0, <=2000.0;
var V168>=-2000.0, <=2000.0;
var V186>=0.0, <=2000.0;
var V2>=-2000.0, <=2000.0;
var V21>=-2000.0, <=2000.0;
var V134>=0.0, <=2000.0;
var V135>=-2000.0, <=2000.0;
var V189>=-2000.0, <=2000.0;
var V167>=0.0, <=0.0;
var V13>=0.0, <=2000.0;
var V73>=-2000.0, <=2000.0;
var V139>=-2000.0, <=2000.0;
var V142>=-2000.0, <=2000.0;
var V74>=-2000.0, <=2000.0;
var V75>=-2000.0, <=2000.0;
var V20>=-2000.0, <=2000.0;
var V22>=-2000.0, <=2000.0;
var V23>=0.0, <=2000.0;
var V193>=-2000.0, <=2000.0;
var V24>=0.0, <=2000.0;
var V77>=-2000.0, <=2000.0;
var V200>=0.0, <=2000.0;
var V140>=-2000.0, <=2000.0;
var V26>=-2000.0, <=2000.0;
var V27>=0.0, <=2000.0;
var V120>=-2000.0, <=2000.0;
var V29>=-2000.0, <=2000.0;
var V30>=-2000.0, <=2000.0;
var V31>=0.0, <=2000.0;
var V78>=-2000.0, <=2000.0;
var V141>=-2000.0, <=2000.0;
var V79>=-2000.0, <=2000.0;
var V95>=0.0, <=0.0;
var V80>=0.0, <=2000.0;
var V97>=-2000.0, <=2000.0;
var V143>=-2000.0, <=2000.0;
var V187>=-2000.0, <=2000.0;
var V98>=-2000.0, <=2000.0;
var V82>=0.0, <=2000.0;
var V83>=-2000.0, <=2000.0;
var V32>=-2000.0, <=2000.0;
var V33>=-2000.0, <=2000.0;
var V84>=-2000.0, <=2000.0;
var V67>=0.0, <=2000.0;
var V65>=-2000.0, <=2000.0;
var V86>=0.0, <=2000.0;
var V72>=-2000.0, <=2000.0;
var V87>=-2000.0, <=2000.0;
var V88>=-2000.0, <=2000.0;
var V76>=0.0, <=2000.0;
var V199>=-2000.0, <=2000.0;
var V34>=-2000.0, <=2000.0;
var V145>=0.0, <=2000.0;
var V201>=-2000.0, <=2000.0;
var V35>=0.0, <=0.0;
var V25>=-2000.0, <=2000.0;
var V209>=0.0, <=0.0;
var V36>=-2000.0, <=2000.0;
var V146>=-2000.0, <=2000.0;
var V203>=-2000.0, <=2000.0;
var V37>=0.0, <=2000.0;
var V38>=0.0, <=0.0;
var V157>=-2000.0, <=2000.0;
var V205>=0.0, <=2000.0;
var V93>=-2000.0, <=2000.0;
var V148>=0.0, <=2000.0;
var V126>=-2000.0, <=2000.0;
var V208>=-2000.0, <=2000.0;
var V150>=-2000.0, <=2000.0;
var V39>=-2000.0, <=2000.0;
var V40>=0.0, <=2000.0;
var V151>=0.0, <=2000.0;
var V152>=-2000.0, <=2000.0;
var V153>=0.0, <=2000.0;
var V207>=-2000.0, <=2000.0;
var V210>=3.9984, <=3.9984;
var V211>=0.0, <=0.0;
var V212>=1.1368, <=1.1368;
var V213>=0.0, <=2000.0;
var V89>=-2000.0, <=2000.0;
var V41>=-2000.0, <=2000.0;
var V179>=-2000.0, <=2000.0;
var V132>=0.0, <=2000.0;
var V154>=0.0, <=0.0;
var V216>=-2000.0, <=0.0;
var V90>=0.0, <=2000.0;
var V42>=0.0, <=2000.0;
var V49>=0.0, <=2000.0;
var V44>=-2000.0, <=2000.0;
var V45>=0.0, <=2000.0;
var V204>=0.0, <=0.0;
var V46>=1.9992, <=1.9992;
var V47>=-2000.0, <=2000.0;
var V48>=-2000.0, <=2000.0;
var V43>=-2000.0, <=2000.0;
var V50>=0.0, <=2000.0;
var V217>=-2000.0, <=2000.0;
var V51>=-2000.0, <=2000.0;
var V52>=-2000.0, <=2000.0;
var V192>=-2000.0, <=2000.0;
var V221>=-2000.0, <=2000.0;
var V219>=-2000.0, <=2000.0;
var V105>=-2000.0, <=2000.0;
var V183>=0.0, <=2000.0;
var V161>=-2000.0, <=2000.0;
var V91>=0.0, <=2000.0;
var V92>=0.0, <=2000.0;
var V64>=-2000.0, <=2000.0;
var V220>=-2000.0, <=2000.0;
var V156>=0.0, <=2000.0;
var V147>=0.0, <=2000.0;
var V197>=0.0, <=2000.0;
var V53>=0.0, <=2000.0;
var V160>=-2000.0, <=2000.0;
var V149>=-2000.0, <=2000.0;
var V54>=-2000.0, <=2000.0;
var V206>=-2000.0, <=2000.0;
var V194>=0.0, <=2000.0;
var V195>=-2000.0, <=2000.0;
var V94>=0.0, <=2000.0;
var V55>=0.0, <=2000.0;
var V96>=0.0, <=2000.0;
var V56>=-2000.0, <=2000.0;
var V81>=-2000.0, <=2000.0;
var V99>=0.0, <=2000.0;
var V198>=0.0, <=2000.0;
var V222>=-2000.0, <=2000.0;
var V100>=-3.92, <=-3.92;
var V202>=-2000.0, <=2000.0;
var V102>=-2000.0, <=2000.0;
var V57>=0.0, <=2000.0;
var V158>=-2000.0, <=2000.0;
var V159>=-2000.0, <=2000.0;
var V103>=0.0, <=2000.0;
var V59>=-2000.0, <=2000.0;
var V104>=0.0, <=2000.0;
var V218>=-2000.0, <=2000.0;
var V60>=-2000.0, <=2000.0;
var V224>=-2000.0, <=2000.0;
var V106>=-2000.0, <=2000.0;
var V107>=0.0, <=2000.0;
var V185>=0.0, <=2000.0;
var V225>=-2000.0, <=2000.0;
var V226>=-2000.0, <=2000.0;
var V101>=-2000.0, <=2000.0;
var V61>=-2000.0, <=2000.0;
var V62>=-2000.0, <=2000.0;
var V162>=0.0, <=2000.0;
# Objective function 
maximize Obj: 
0  + 0.0 * V0 + 0.0 * V1 + 0.0 * V187 + 0.0 * V3 + 0.0 * V4 + 0.0 * V109 + 0.0 * V6 + 0.0 * V7 + 0.0 * V63 + 0.0 * V8 + 0.0 * V11 + 0.0 * V12 + 0.0 * V13 + 0.0 * V14 + 0.0 * V15 + 0.0 * V113 + 0.0 * V16 + 0.0 * V17 + 0.0 * V18 + 0.0 * V19 + 0.0 * V20 + 0.0 * V22 + 0.0 * V23 + 0.0 * V24 + 0.0 * V25 + 0.0 * V26 + 0.0 * V27 + 0.0 * V120 + 0.0 * V29 + 0.0 * V30 + 0.0 * V31 + 0.0 * V32 + 0.0 * V33 + 0.0 * V34 + 0.0 * V35 + 0.0 * V36 + 0.0 * V37 + 0.0 * V38 + 0.0 * V39 + 0.0 * V40 + 0.0 * V41 + 0.0 * V42 + 0.0 * V43 + 0.0 * V44 + 0.0 * V45 + 0.0 * V46 + 0.0 * V47 + 0.0 * V48 + 0.0 * V49 + 0.0 * V50 + 0.0 * V51 + 0.0 * V52 + 0.0 * V197 + 0.0 * V53 + 0.0 * V54 + 0.0 * V56 + 0.0 * V81 + 0.0 * V57 + 0.0 * V59 + 0.0 * V60 + 0.0 * V101 + 0.0 * V61 + 0.0 * V62 + 0.0 * V10 + 0.0 * V128 + 0.0 * V167 + 0.0 * V67 + 0.0 * V68 + 0.0 * V69 + 0.0 * V70 + 0.0 * V71 + 0.0 * V72 + 0.0 * V73 + 0.0 * V74 + 0.0 * V75 + 0.0 * V76 + 0.0 * V77 + 0.0 * V78 + 0.0 * V79 + 0.0 * V80 + 0.0 * V82 + 0.0 * V83 + 
 0.0 * V84 + 0.0 * V85 + 0.0 * V86 + 0.0 * V87 + 0.0 * V88 + 0.0 * V89 + 0.0 * V90 + 0.0 * V91 + 0.0 * V92 + 0.0 * V160 + 0.0 * V94 + 0.0 * V95 + 0.0 * V96 + 0.0 * V97 + 0.0 * V98 + 0.0 * V99 + 0.0 * V100 + 0.0 * V102 + 0.0 * V103 + 0.0 * V104 + 0.0 * V105 + 0.0 * V106 + 0.0 * V107 + 1.0 * V108 + 0.0 * V5 + 0.0 * V110 + 0.0 * V111 + 0.0 * V9 + 0.0 * V112 + 0.0 * V114 + 0.0 * V21 + 0.0 * V115 + 0.0 * V116 + 0.0 * V117 + 0.0 * V118 + 0.0 * V119 + 0.0 * V28 + 0.0 * V121 + 0.0 * V122 + 0.0 * V123 + 0.0 * V124 + 0.0 * V125 + 0.0 * V212 + 0.0 * V58 + 0.0 * V127 + 0.0 * V129 + 0.0 * V131 + 0.0 * V214 + 0.0 * V137 + 0.0 * V133 + 0.0 * V166 + 0.0 * V135 + 0.0 * V136 + 0.0 * V65 + 0.0 * V138 + 0.0 * V139 + 0.0 * V140 + 0.0 * V141 + 0.0 * V142 + 0.0 * V143 + 0.0 * V144 + 0.0 * V145 + 0.0 * V146 + 0.0 * V147 + 0.0 * V148 + 0.0 * V126 + 0.0 * V150 + 0.0 * V151 + 0.0 * V152 + 0.0 * V153 + 0.0 * V154 + 0.0 * V219 + 0.0 * V64 + 0.0 * V155 + 0.0 * V156 + 0.0 * V157 + 0.0 * V158 + 0.0 * V159 +
  0.0 * V162 + 0.0 * V163 + 0.0 * V130 + 0.0 * V164 + 0.0 * V165 + 0.0 * V134 + 0.0 * V172 + 0.0 * V168 + 0.0 * V169 + 0.0 * V170 + 0.0 * V209 + 0.0 * V175 + 0.0 * V171 + 0.0 * V173 + 0.0 * V174 + 0.0 * V66 + 0.0 * V176 + 0.0 * V177 + 0.0 * V178 + 0.0 * V179 + 0.0 * V180 + 0.0 * V199 + 0.0 * V181 + 0.0 * V182 + 0.0 * V183 + 0.0 * V184 + 0.0 * V185 + 0.0 * V186 + 0.0 * V2 + 0.0 * V188 + 0.0 * V189 + 0.0 * V190 + 0.0 * V191 + 0.0 * V192 + 0.0 * V193 + 0.0 * V194 + 0.0 * V195 + 0.0 * V196 + 0.0 * V55 + 0.0 * V198 + 0.0 * V200 + 0.0 * V201 + 0.0 * V202 + 0.0 * V203 + 0.0 * V204 + 0.0 * V205 + 0.0 * V93 + 0.0 * V206 + 0.0 * V207 + 0.0 * V208 + 0.0 * V210 + 0.0 * V211 + 0.0 * V213 + 0.0 * V132 + 0.0 * V215 + 0.0 * V216 + 0.0 * V217 + 0.0 * V218 + 0.0 * V161 + 0.0 * V220 + 0.0 * V221 + 0.0 * V149 + 0.0 * V222 + 0.0 * V223 + 0.0 * V224 + 0.0 * V225 + 0.0 * V226;
# Constraints
subject to alpha_D_Glucose_6_phosphate:
	+ 1.0 * V65 - 1.0 * V85 + 1.0 * V222 = 0 ;
subject to D_Xylulose:
	+ 1.0 * V106 - 1.0 * V217 = 0 ;
subject to C_5_O__1_Carboxyvinyl__3_phosphoshikimate:
	- 1.0 * V21 + 1.0 * V180 = 0 ;
subject to LL_2_6_Diaminoheptanedioate:
	+ 1.0 * V68 - 1.0 * V82 = 0 ;
subject to Succinyl_CoA:
	+ 1.0 * V89 + 1.0 * V145 = 0 ;
subject to L_Arginine:
	+ 0.133 * V13 + 1.0 * V140 - 1.0 * V185 = 0 ;
subject to C_2_Methylmaleate:
	+ 1.0 * V69 - 1.0 * V70 = 0 ;
subject to _2S__2_Isopropyl_3_oxosuccinate:
	+ 1.0 * V12 - 1.0 * V208 = 0 ;
subject to Acetate:
	+ 1.0 * V46 - 1.0 * V76 - 1.0 * V90 - 1.0 * V147 - 1.0 * V198 = 0 ;
subject to Acetyl_phosphate:
	- 1.0 * V17 + 1.0 * V76 = 0 ;
subject to _2S__2_Isopropylmalate:
	+ 1.0 * V3 + 1.0 * V33 = 0 ;
subject to Prephenate:
	+ 1.0 * V77 - 1.0 * V179 + 1.0 * V205 = 0 ;
subject to Enzyme_N6__dihydrolipoyl_lysine:
	+ 1.0 * V192 + 1.0 * V199 = 0 ;
subject to Thiamin_diphosphate:
	- 1.0 * V146 + 1.0 * V169 - 1.0 * V190 + 1.0 * V191 = 0 ;
subject to C_4_Methyl_2_oxopentanoate:
	- 1.0 * V12 - 1.0 * V128 - 1.0 * V223 = 0 ;
subject to D_Glucose_1_phosphate:
	- 1.0 * V54 + 1.0 * V64 = 0 ;
subject to Indole:
	+ 1.0 * V41 - 1.0 * V71 = 0 ;
subject to Indoleglycerol_phosphate:
	+ 1.0 * V71 + 1.0 * V150 - 1.0 * V218 = 0 ;
subject to D_Xylose:
	- 1.0 * V211 + 1.0 * V217 = 0 ;
subject to _R__3_Hydroxy_3_methyl_2_oxopentanoate:
	- 1.0 * V152 - 1.0 * V226 = 0 ;
subject to _S__Lactate:
	+ 1.0 * V203 + 1.0 * V212 = 0 ;
subject to L_Tyrosine:
	+ 1.0 * V11 + 0.801 * V13 = 0 ;
subject to C_1__5_Phospho_D_ribosyl__ATP:
	+ 1.0 * V103 + 1.0 * V142 = 0 ;
subject to cis_Aconitate:
	- 1.0 * V44 - 1.0 * V160 = 0 ;
subject to D_Galactose:
	+ 1.0 * V129 - 1.0 * V165 = 0 ;
subject to L_Aspartate:
	+ 0.156 * V13 + 1.0 * V24 + 1.0 * V37 + 1.0 * V53 + 1.0 * V59 + 1.0 * V151 - 1.0 * V183 + 1.0 * V184 = 0 ;
subject to C_5_10_Methylenetetrahydrofolate:
	- 1.0 * V0 - 1.0 * V14 + 1.0 * V109 = 0 ;
subject to Protein_histidine:
	- 1.0 * V10 - 1.0 * V30 - 1.0 * V34 - 1.0 * V85 + 1.0 * V94 - 1.0 * V110 - 1.0 * V123 = 0 ;
subject to C_3_Methyl_2_oxobutanoic_acid:
	- 1.0 * V32 - 1.0 * V33 - 1.0 * V138 - 1.0 * V221 = 0 ;
subject to N_Acetyl_L_glutamate_5_semialdehyde:
	+ 1.0 * V120 - 1.0 * V136 = 0 ;
subject to D_Xylulose_5_phosphate:
	- 1.0 * V7 - 1.0 * V106 - 1.0 * V126 - 1.0 * V135 = 0 ;
subject to C_3__4_Hydroxyphenyl_pyruvate:
	- 1.0 * V11 - 1.0 * V205 = 0 ;
subject to C00039:
	+ 0.026 * V108 - 1.0 * V181 = 0 ;
subject to NH3:
	- 1.0 * V0 + 2.128 * V20 - 1.0 * V24 + 1.0 * V31 + 1.0 * V43 + 1.0 * V67 - 1.0 * V115 - 1.0 * V140 - 1.0 * V149 + 1.0 * V168 - 1.0 * V178 + 12.09 * V181 + 11.85 * V182 - 1.0 * V183 - 1.0 * V187 + 0.129 * V188 - 1.0 * V221 - 1.0 * V223 = 0 ;
subject to C_3_Dehydroshikimate:
	- 1.0 * V39 - 1.0 * V105 = 0 ;
subject to UDP:
	- 1.106 * V20 - 6.173 * V75 + 1.0 * V122 = 0 ;
subject to C00046:
	+ 0.066 * V108 - 1.0 * V182 = 0 ;
subject to N__L_Arginino_succinate:
	- 1.0 * V37 + 1.0 * V185 = 0 ;
subject to N_Succinyl_LL_2_6_diaminoheptanedioate:
	+ 1.0 * V82 + 1.0 * V219 = 0 ;
subject to C_5__5_Phospho_D_ribosylaminoformimino__1__5_phosphoribosyl__:
	+ 1.0 * V4 - 1.0 * V104 = 0 ;
subject to Arbutin:
	+ 1.0 * V110 = 0 ;
subject to Shikimate_3_phosphate:
	+ 1.0 * V21 - 1.0 * V40 = 0 ;
subject to L_Serine:
	+ 1.0 * V6 + 0.427 * V13 + 1.0 * V41 - 1.0 * V109 + 1.0 * V115 + 1.0 * V150 = 0 ;
subject to Salicyl_alcohol:
	- 1.0 * V9 + 1.0 * V96 = 0 ;
subject to Thioredoxin:
	+ 1.0 * V90 + 1.0 * V97 = 0 ;
subject to UDP_glucose:
	+ 1.0 * V54 - 1.0 * V64 + 2.058 * V75 + 1.0 * V156 + 1.0 * V174 + 1.0 * V225 = 0 ;
subject to Protein_N_pi__phospho_L_histidine:
	+ 1.0 * V10 + 1.0 * V30 + 1.0 * V34 + 1.0 * V85 + 1.0 * V110 + 1.0 * V123 + 1.0 * V195 = 0 ;
subject to L_Glutamate_5_semialdehyde:
	- 1.0 * V15 + 1.0 * V220 = 0 ;
subject to L_Lysine:
	+ 0.336 * V13 - 1.0 * V162 = 0 ;
subject to C_2_3_4_5_Tetrahydrodipicolinate:
	+ 1.0 * V145 + 1.0 * V214 = 0 ;
subject to C00889:
	- 1.0 * V20 + 0.101 * V108 = 0 ;
subject to L_Glutamine:
	- 1.0 * V1 + 0.127 * V13 - 1.0 * V31 + 1.0 * V134 + 1.0 * V151 + 1.0 * V153 - 1.0 * V201 = 0 ;
subject to C_5_Methyltetrahydrofolate:
	+ 1.0 * V14 + 1.0 * V111 = 0 ;
subject to Mannitol:
	+ 1.0 * V30 - 1.0 * V35 = 0 ;
subject to D_erythro_3_Methylmalate:
	- 1.0 * V25 - 1.0 * V69 = 0 ;
subject to Tetrahydrofolate:
	+ 1.0 * V0 + 1.0 * V48 + 0.016 * V108 - 1.0 * V109 - 1.0 * V111 = 0 ;
subject to Phenylpyruvate:
	- 1.0 * V77 - 1.0 * V159 = 0 ;
subject to C_2_Isopropylmaleate:
	- 1.0 * V3 - 1.0 * V164 = 0 ;
subject to D_Gluconic_acid:
	- 1.0 * V38 + 1.0 * V45 = 0 ;
subject to D_Mannitol_1_phosphate:
	+ 1.0 * V29 - 1.0 * V30 = 0 ;
subject to UDP_glucuronate:
	+ 1.0 * V99 - 1.0 * V156 = 0 ;
subject to C_3__Imidazol_4_yl__2_oxopropyl_phosphate:
	- 1.0 * V57 - 1.0 * V102 = 0 ;
subject to ATP:
	+ 37.2 * V13 + 1.0 * V16 + 8.681 * V20 + 1.0 * V26 + 1.0 * V31 + 1.0 * V37 + 1.0 * V40 + 1.0 * V42 + 1.0 * V45 + 20.49 * V74 + 1.0 * V78 + 1.0 * V84 + 1.0 * V106 + 220.0 * V108 + 1.0 * V113 + 1.0 * V127 + 1.0 * V129 + 1.0 * V131 - 1.0 * V142 + 1.0 * V151 + 2.0 * V153 + 1.0 * V168 + 1.0 * V171 + 36.82 * V181 + 32.66 * V182 + 1.0 * V184 + 90.27 * V188 + 1.0 * V193 + 1.0 * V206 + 1.0 * V215 + 1.0 * V216 = 0 ;
subject to _S__Malate:
	+ 1.0 * V2 + 1.0 * V56 = 0 ;
subject to D_Ribose:
	+ 1.0 * V206 - 1.0 * V209 = 0 ;
subject to Phosphoenolpyruvate:
	+ 1.064 * V20 + 1.0 * V21 - 1.0 * V113 - 1.0 * V141 + 1.0 * V197 - 1.0 * V215 - 1.0 * V216 = 0 ;
subject to Sedoheptulose_7_phosphate:
	+ 1.0 * V7 + 1.0 * V196 = 0 ;
subject to _R__2_Methylmalate:
	+ 1.0 * V70 - 1.0 * V124 = 0 ;
subject to L_Cysteine:
	+ 1.216 * V13 - 1.0 * V90 - 1.0 * V198 = 0 ;
subject to C_1__2_Carboxyphenylamino__1_deoxy_D_ribulose_5_phosphate:
	- 1.0 * V161 + 1.0 * V218 = 0 ;
subject to Oxaloacetate:
	+ 1.0 * V28 - 1.0 * V59 + 1.0 * V81 + 1.0 * V113 + 1.61 * V181 + 1.42 * V182 = 0 ;
subject to GTP:
	+ 1.0 * V53 + 1.0 * V118 = 0 ;
subject to IMP:
	+ 1.0 * V53 + 1.0 * V155 = 0 ;
subject to L_2_Amino_3_oxobutanoic_acid:
	- 1.0 * V22 - 1.0 * V154 = 0 ;
subject to L_Ornithine:
	- 1.0 * V125 + 1.0 * V172 = 0 ;
subject to C_3_Phospho_D_glycerate:
	+ 0.8 * V74 - 1.0 * V83 + 1.0 * V84 + 1.61 * V181 + 1.68 * V182 - 1.0 * V224 = 0 ;
subject to L_Citrulline:
	+ 1.0 * V37 - 1.0 * V140 - 1.0 * V172 = 0 ;
subject to L_Proline:
	+ 0.457 * V13 + 1.0 * V58 = 0 ;
subject to beta_D_Fructose_1_6_bisphosphate:
	- 1.0 * V26 + 1.0 * V139 - 1.0 * V193 = 0 ;
subject to C06707:
	+ 0.08 * V108 - 1.0 * V188 = 0 ;
subject to D_Mannose:
	+ 1.0 * V34 - 1.0 * V204 = 0 ;
subject to C_2__alpha_Hydroxyethyl_thiamine_diphosphate:
	+ 1.0 * V146 - 1.0 * V169 + 1.0 * V190 - 1.0 * V191 = 0 ;
subject to L_Threonine:
	+ 0.41 * V13 + 1.0 * V22 - 1.0 * V23 + 1.0 * V158 = 0 ;
subject to L_Histidinol:
	+ 1.0 * V91 - 1.0 * V92 = 0 ;
subject to alpha_D_Glucose:
	- 2.0 * V132 + 1.0 * V189 = 0 ;
subject to Salicin_6_phosphate:
	+ 1.0 * V9 - 1.0 * V10 = 0 ;
subject to L_Homoserine:
	+ 1.0 * V78 + 1.0 * V79 + 1.0 * V80 = 0 ;
subject to Enzyme_N6__lipoyl_lysine:
	+ 1.0 * V146 - 1.0 * V192 = 0 ;
subject to D_Fructose:
	+ 1.0 * V123 + 1.0 * V131 - 1.0 * V189 = 0 ;
subject to N_Acetylornithine:
	+ 1.0 * V125 + 1.0 * V136 = 0 ;
subject to L_2_3_Dihydrodipicolinate:
	- 1.0 * V63 - 1.0 * V214 = 0 ;
subject to Glycine:
	+ 1.078 * V13 + 1.0 * V49 + 1.0 * V109 + 1.0 * V154 - 1.0 * V158 = 0 ;
subject to _S__2_Acetolactate:
	+ 1.0 * V72 + 1.0 * V114 + 1.0 * V191 = 0 ;
subject to D_erythro_1__Imidazol_4_yl_glycerol_3_phosphate:
	+ 1.0 * V57 - 1.0 * V134 = 0 ;
subject to D_Ribulose_5_phosphate:
	- 1.0 * V93 + 1.0 * V126 - 1.0 * V148 = 0 ;
subject to C01356:
	- 1.0 * V74 + 0.076 * V108 = 0 ;
subject to C_2_Dehydro_3_deoxy_D_arabino_heptonate_7_phosphate:
	+ 1.0 * V107 - 1.0 * V197 = 0 ;
subject to Dihydrolipoylprotein:
	- 1.0 * V0 + 1.0 * V19 = 0 ;
subject to D_Fructose_1_phosphate:
	+ 1.0 * V26 - 1.0 * V123 + 1.0 * V200 = 0 ;
subject to _S__1_Pyrroline_5_carboxylate:
	+ 1.0 * V15 - 1.0 * V58 = 0 ;
subject to L_Histidinol_phosphate:
	+ 1.0 * V92 + 1.0 * V102 = 0 ;
subject to _S__2_Aceto_2_hydroxybutanoate:
	- 1.0 * V190 + 1.0 * V226 = 0 ;
subject to L_Glutamate:
	+ 2.0 * V1 - 1.0 * V11 + 0.127 * V13 + 1.106 * V20 + 1.0 * V27 + 1.0 * V31 - 1.0 * V32 - 1.0 * V59 - 1.0 * V102 + 1.0 * V125 - 1.0 * V128 - 1.0 * V134 - 1.0 * V136 - 1.0 * V151 - 1.0 * V153 - 1.0 * V159 - 1.0 * V170 + 1.0 * V171 + 1.0 * V187 + 2.0 * V201 - 1.0 * V219 = 0 ;
subject to Maltose:
	- 1.0 * V95 + 1.0 * V132 = 0 ;
subject to C_3_Phospho_D_glyceroyl_phosphate:
	- 1.0 * V84 - 1.0 * V143 = 0 ;
subject to L_Homocysteine:
	+ 1.0 * V111 - 1.0 * V147 = 0 ;
subject to L_Leucine:
	+ 0.429 * V13 + 1.0 * V128 + 1.0 * V223 = 0 ;
subject to D_Glyceraldehyde_3_phosphate:
	+ 1.0 * V7 - 1.0 * V71 + 1.415 * V74 + 1.0 * V135 - 1.0 * V139 + 1.0 * V143 - 1.0 * V150 + 1.0 * V173 + 6.216 * V188 + 1.0 * V196 + 1.0 * V224 = 0 ;
subject to C_6_Phospho_D_gluconate:
	- 1.0 * V45 + 1.0 * V148 = 0 ;
subject to Acetyl_CoA:
	+ 1.0 * V6 + 1.0 * V17 + 2.128 * V20 + 1.0 * V27 + 1.0 * V28 - 1.0 * V33 + 23.32 * V74 + 1.0 * V80 - 1.0 * V112 + 1.0 * V124 + 1.0 * V154 + 102.7 * V188 + 1.0 * V199 = 0 ;
subject to C_2_Oxobutanoate:
	+ 1.0 * V25 + 1.0 * V190 = 0 ;
subject to N_Acetyl_L_glutamate:
	- 1.0 * V27 - 1.0 * V125 + 1.0 * V127 = 0 ;
subject to D_Ribose_5_phosphate:
	- 1.0 * V7 + 1.0 * V42 + 1.0 * V93 + 3.22 * V181 + 3.21 * V182 - 1.0 * V206 = 0 ;
subject to Carbamoyl_phosphate:
	- 1.0 * V153 - 1.0 * V168 + 1.0 * V172 = 0 ;
subject to Cellobiose:
	- 1.0 * V61 - 1.0 * V167 + 1.0 * V213 = 0 ;
subject to L_Alanine:
	+ 0.775 * V13 + 1.106 * V20 + 1.0 * V149 = 0 ;
subject to N_Acetyl_L_glutamate_5_phosphate:
	- 1.0 * V120 - 1.0 * V127 = 0 ;
subject to Glycerone_phosphate:
	- 1.0 * V139 - 1.0 * V173 - 1.0 * V200 = 0 ;
subject to NADH:
	- 1.0 * V1 - 1.0 * V14 - 1.0 * V18 - 1.0 * V19 - 1.0 * V22 + 1.0 * V25 - 1.0 * V29 - 1.0 * V56 - 1.0 * V58 + 0.615 * V74 - 1.0 * V79 - 1.0 * V91 - 1.0 * V112 - 1.0 * V143 + 1.0 * V144 - 1.0 * V149 - 2.0 * V156 - 1.0 * V157 - 1.0 * V178 - 4.83 * V181 - 5.04 * V182 - 1.0 * V187 + 6.216 * V188 - 1.0 * V192 - 1.0 * V203 - 1.0 * V205 - 1.0 * V208 - 1.0 * V214 - 1.0 * V221 - 1.0 * V223 = 0 ;
subject to UMP:
	- 1.106 * V20 + 1.0 * V175 = 0 ;
subject to NADP:
	+ 1.0 * V8 + 1.0 * V39 - 41.78 * V74 + 1.0 * V88 + 0.009 * V108 + 1.0 * V117 + 1.0 * V120 + 1.0 * V137 + 1.0 * V148 + 1.0 * V152 - 6.41 * V181 - 2.21 * V182 - 180.0 * V188 + 1.0 * V201 + 1.0 * V220 = 0 ;
subject to Citrate:
	- 1.0 * V28 + 1.0 * V44 = 0 ;
subject to L_Phenylalanine:
	+ 0.185 * V13 + 1.0 * V159 = 0 ;
subject to N__5_Phospho_D_ribosyl_anthranilate:
	+ 1.0 * V73 + 1.0 * V161 = 0 ;
subject to Shikimate:
	+ 1.0 * V39 + 1.0 * V40 = 0 ;
subject to C_2_Oxoglutarate:
	- 1.0 * V1 + 1.0 * V11 + 1.0 * V32 + 1.0 * V59 - 1.0 * V87 - 1.0 * V89 + 1.0 * V102 + 1.0 * V128 + 1.0 * V136 + 1.0 * V159 + 1.0 * V170 - 1.0 * V187 - 1.0 * V201 + 1.0 * V219 = 0 ;
subject to D_Erythrose_4_phosphate:
	- 1.0 * V135 - 1.0 * V196 + 1.0 * V197 = 0 ;
subject to C_2_Phospho_D_glycerate:
	+ 1.0 * V83 + 1.0 * V141 = 0 ;
subject to CO2:
	+ 1.0 * V25 - 1.0 * V49 + 1.0 * V50 - 1.0 * V56 - 1.0 * V77 - 1.0 * V81 - 1.0 * V87 + 1.0 * V89 - 1.0 * V113 + 1.0 * V114 - 1.0 * V148 - 1.0 * V162 + 1.0 * V168 - 1.0 * V169 - 1.0 * V205 - 1.0 * V218 = 0 ;
subject to L_Methionine:
	+ 0.783 * V13 - 1.0 * V111 = 0 ;
subject to C00182:
	- 1.0 * V75 + 0.043 * V108 = 0 ;
subject to Chorismate:
	+ 1.0 * V67 + 1.0 * V179 - 1.0 * V180 = 0 ;
subject to L_Asparagine:
	+ 0.156 * V13 - 1.0 * V151 + 1.0 * V183 = 0 ;
subject to Salicin:
	+ 1.0 * V10 = 0 ;
subject to Phosphoribosyl_AMP:
	- 1.0 * V103 + 1.0 * V104 = 0 ;
subject to Ethanol:
	+ 1.0 * V157 + 1.0 * V210 = 0 ;
subject to UTP:
	+ 1.0 * V64 + 1.0 * V176 = 0 ;
subject to N_Succinyl_2_L_amino_6_oxoheptanedioate:
	- 1.0 * V145 - 1.0 * V219 = 0 ;
subject to CoA:
	- 1.0 * V6 - 1.0 * V17 - 2.128 * V20 - 1.0 * V27 - 1.0 * V28 + 1.0 * V33 - 23.32 * V74 - 1.0 * V80 - 1.0 * V89 + 0.01 * V108 + 1.0 * V112 - 1.0 * V124 - 1.0 * V145 - 1.0 * V154 - 102.7 * V188 - 1.0 * V199 + 1.0 * V202 = 0 ;
subject to C_4_Phospho_L_aspartate:
	- 1.0 * V8 - 1.0 * V184 = 0 ;
subject to beta_D_Glucose_6_phosphate:
	- 1.0 * V5 - 1.0 * V9 + 1.0 * V60 - 1.0 * V65 = 0 ;
subject to Cellopentaose:
	+ 1.0 * V101 - 1.0 * V163 = 0 ;
subject to NAD:
	+ 1.0 * V1 + 1.0 * V14 + 1.0 * V18 + 1.0 * V19 + 1.0 * V22 - 1.0 * V25 + 1.0 * V29 + 1.0 * V56 + 1.0 * V58 - 0.615 * V74 + 1.0 * V79 + 1.0 * V91 + 0.011 * V108 + 1.0 * V112 + 1.0 * V133 + 1.0 * V143 + 1.0 * V149 + 2.0 * V156 + 1.0 * V157 + 1.0 * V178 + 4.83 * V181 + 5.04 * V182 + 1.0 * V187 - 6.216 * V188 + 1.0 * V192 + 1.0 * V203 + 1.0 * V205 + 1.0 * V208 + 1.0 * V214 + 1.0 * V221 + 1.0 * V223 = 0 ;
subject to L_Histidinal:
	+ 1.0 * V18 - 1.0 * V91 = 0 ;
subject to Oxalosuccinate:
	+ 1.0 * V87 - 1.0 * V88 = 0 ;
subject to _Dihydrolipoyllysine_residue_acetyltransferase_:
	- 1.0 * V146 - 1.0 * V199 = 0 ;
subject to _2R_3S__3_Isopropylmalate:
	+ 1.0 * V164 + 1.0 * V208 = 0 ;
subject to Acetaldehyde:
	+ 1.0 * V112 - 1.0 * V157 - 1.0 * V158 = 0 ;
subject to C00017:
	- 1.0 * V13 + 0.528 * V108 = 0 ;
subject to C_3_Dehydroquinate:
	+ 1.0 * V105 - 1.0 * V107 = 0 ;
subject to beta_D_Glucose:
	- 2.0 * V213 = 0 ;
subject to O_Acetyl_L_serine:
	- 1.0 * V6 + 1.0 * V90 + 1.0 * V198 = 0 ;
subject to p_Benzenediol:
	- 1.0 * V5 + 1.0 * V194 = 0 ;
subject to Arbutin_6_phosphate:
	+ 1.0 * V5 - 1.0 * V110 = 0 ;
subject to O_Phospho_L_homoserine:
	+ 1.0 * V23 - 1.0 * V78 = 0 ;
subject to D_Mannose_6_phosphate:
	- 1.0 * V34 + 1.0 * V36 = 0 ;
subject to N6__1_2_Dicarboxyethyl__AMP:
	- 1.0 * V53 + 1.0 * V186 = 0 ;
subject to Cellotriose:
	+ 1.0 * V61 - 1.0 * V62 - 1.0 * V166 = 0 ;
subject to AMP:
	- 1.0 * V37 - 1.0 * V42 - 1.0 * V151 - 1.0 * V186 + 1.0 * V207 - 1.0 * V216 = 0 ;
subject to D_Glucose:
	- 1.0 * V61 - 1.0 * V62 + 1.0 * V85 + 1.0 * V100 - 1.0 * V101 = 0 ;
subject to Reduced_ferredoxin:
	+ 2.0 * V89 - 2.0 * V224 = 0 ;
subject to C_1__5__Phosphoribosyl__5_amino_4_imidazolecarboxamide:
	- 1.0 * V134 + 1.0 * V177 = 0 ;
subject to Diphosphate:
	- 1.0 * V37 + 1.0 * V52 - 1.0 * V64 + 1.0 * V73 - 1.0 * V103 + 1.0 * V142 - 1.0 * V151 - 1.0 * V216 = 0 ;
subject to L_Isoleucine:
	+ 0.436 * V13 + 1.0 * V170 + 1.0 * V178 = 0 ;
subject to Thioredoxin_disulfide:
	- 1.0 * V90 + 1.0 * V98 = 0 ;
subject to Lipoylprotein:
	- 1.0 * V19 + 1.0 * V49 = 0 ;
subject to Cellotetraose:
	+ 1.0 * V62 - 1.0 * V101 - 1.0 * V130 = 0 ;
subject to L_Histidine:
	+ 0.146 * V13 - 1.0 * V18 = 0 ;
subject to Isocitrate:
	+ 1.0 * V88 + 1.0 * V160 = 0 ;
subject to N__5__Phospho_D_1__ribulosylformimino__5_amino_1__5___phospho_D_:
	- 1.0 * V4 + 1.0 * V134 = 0 ;
subject to _R__2_3_Dihydroxy_3_methylbutanoate:
	+ 1.0 * V137 + 1.0 * V138 = 0 ;
subject to ADP:
	- 37.2 * V13 - 1.0 * V16 - 8.681 * V20 - 1.0 * V26 - 1.0 * V31 - 1.0 * V40 - 1.0 * V45 - 20.49 * V74 - 1.0 * V78 - 1.0 * V84 - 1.0 * V106 - 1.0 * V113 + 1.0 * V116 - 1.0 * V127 - 1.0 * V129 - 1.0 * V131 - 2.0 * V153 - 1.0 * V168 - 1.0 * V171 - 36.82 * V181 - 32.66 * V182 - 1.0 * V184 - 90.27 * V188 - 1.0 * V193 - 1.0 * V206 - 1.0 * V215 = 0 ;
subject to C_5_Phospho_alpha_D_ribose_1_diphosphate:
	- 1.0 * V42 - 1.0 * V73 - 1.0 * V142 = 0 ;
subject to GDP:
	- 1.0 * V53 + 1.0 * V121 = 0 ;
subject to _S__3_Methyl_2_oxopentanoic_acid:
	- 1.0 * V86 - 1.0 * V170 - 1.0 * V178 = 0 ;
subject to HCO3_:
	+ 1.0 * V51 + 1.0 * V153 = 0 ;
subject to Orthophosphate:
	+ 1.0 * V8 - 37.2 * V13 - 1.0 * V16 + 1.0 * V17 - 8.681 * V20 - 1.0 * V21 - 1.0 * V23 - 1.0 * V31 + 1.0 * V47 - 1.0 * V53 - 20.489 * V74 - 1.0 * V76 - 1.0 * V92 - 1.0 * V107 + 1.0 * V120 + 1.0 * V143 - 1.0 * V153 - 1.0 * V172 - 1.0 * V180 - 36.82 * V181 - 32.66 * V182 - 90.27 * V188 - 1.0 * V197 + 1.0 * V216 + 1.0 * V220 = 0 ;
subject to alpha_D_Galactose_1_phosphate:
	+ 1.0 * V54 + 1.0 * V66 - 1.0 * V129 = 0 ;
subject to meso_2_6_Diaminoheptanedioate:
	+ 1.106 * V20 - 1.0 * V68 + 1.0 * V162 = 0 ;
subject to _R__2_3_Dihydroxy_3_methylpentanoate:
	+ 1.0 * V86 + 1.0 * V152 = 0 ;
subject to L_Glutamyl_5_phosphate:
	- 1.0 * V171 - 1.0 * V220 = 0 ;
subject to L_Valine:
	+ 1.172 * V13 + 1.0 * V32 + 1.0 * V221 = 0 ;
subject to Anthranilate:
	- 1.0 * V67 - 1.0 * V73 = 0 ;
subject to Pyruvate:
	- 1.0 * V56 + 1.0 * V63 - 1.0 * V67 - 1.0 * V81 - 2.0 * V114 - 1.0 * V115 + 1.0 * V124 - 1.0 * V149 + 1.0 * V169 - 1.0 * V191 - 1.0 * V203 + 1.0 * V215 + 1.0 * V216 = 0 ;
subject to O_Acetyl_L_homoserine:
	- 1.0 * V80 + 1.0 * V147 = 0 ;
subject to C_3_Hydroxy_3_methyl_2_oxobutanoic_acid:
	- 1.0 * V72 - 1.0 * V137 = 0 ;
subject to S_Aminomethyldihydrolipoylprotein:
	+ 1.0 * V0 - 1.0 * V49 = 0 ;
subject to UDP_D_galactose:
	- 1.0 * V54 + 4.115 * V75 - 1.0 * V225 = 0 ;
subject to Oxidized_ferredoxin:
	- 2.0 * V89 + 2.0 * V224 = 0 ;
subject to NADPH:
	- 1.0 * V8 + 1.064 * V20 - 1.064 * V20 - 1.0 * V39 + 41.78 * V74 - 1.0 * V88 + 1.0 * V119 - 1.0 * V120 - 1.0 * V137 - 1.0 * V148 - 1.0 * V152 + 6.41 * V181 + 2.21 * V182 + 180.0 * V188 - 1.0 * V201 - 1.0 * V220 = 0 ;
subject to Fumarate:
	- 1.0 * V2 - 1.0 * V24 - 1.0 * V185 - 1.0 * V186 = 0 ;
subject to L_Aspartate_4_semialdehyde:
	+ 1.0 * V8 + 1.0 * V63 - 1.0 * V79 = 0 ;
subject to beta_D_Fructose_6_phosphate:
	+ 2.128 * V20 - 1.0 * V29 - 1.0 * V36 - 1.0 * V60 - 1.0 * V131 + 1.0 * V135 + 0.129 * V188 + 1.0 * V193 - 1.0 * V196 - 1.0 * V222 = 0 ;
subject to L_Tryptophan:
	+ 0.043 * V13 - 1.0 * V41 - 1.0 * V150 = 0 ;
subject to D_Glyceraldehyde:
	+ 1.0 * V55 - 1.0 * V200 = 0 ;
option solver ipopt;
solve > /dev/null ;
printf " === Flux Results ===\n"; printf "Objective function value %6.6f\n", Obj;  
for {k in 1.._nvars} {printf "%s\t%6.6f\n", _varname[k], _var[k];}


 ===  Name conversions between variables and fluxes === 
V0 R04125
V1 R00093
V108 BIOMASS0
V5 R05133
V110 R05132
V111 R00946
V9 R05134
V163 Inflow16
V130 Inflow17
V112 R00228
V164 R04001
V3 R03968
V196 R01827
V114 R00226
V115 R00220
V4 R04640
V136 R02283
V133 Outflow41
V116 Outflow40
V117 Outflow43
V144 Outflow42
V118 Outflow45
V119 Outflow44
V28 Heterologous7
V121 Outflow46
V122 Outflow49
V155 Outflow48
V169 R00014
V173 R01015
V109 R00945
V6 R00586
V123 R03232
V124 Heterologous22
V125 Heterologous23
V188 Heterologous63
V166 Inflow18
V174 Outflow52
V170 R02199
V165 Inflow10
V7 R01641
V175 Outflow50
V58 R01248
V171 R00239
V215 R00200
V63 R02292
V8 R02291
V172 R01398
V10 R04394
V127 R02649
V128 R01090
V66 Outflow53
V129 R01092
V176 Outflow51
V177 Outflow54
V68 R02735
V178 R02196
V11 R00734
V180 R01714
V190 R04673
V131 R00867
V12 Heterologous55
V14 Heterologous57
V15 Heterologous56
V113 R00341
V69 R03898
V181 Heterologous61
V70 R03896
V16 Heterologous59
V17 Heterologous58
V18 R01163
V71 R02340
V191 R04672
V19 R03815
V214 R04198
V182 Heterologous62
V137 R04440
V184 R00480
V138 R04441
V223 R01088
V85 R02738
V168 R00150
V186 R01083
V2 R01082
V21 R03460
V134 R04558
V135 R01830
V189 R00878
V167 Inflow19
V13 Heterologous60
V73 R01073
V139 R01070
V142 R01071
V74 Heterologous64
V75 Heterologous65
V20 Heterologous66
V22 R01465
V23 R01466
V193 R04779
V24 R00490
V77 R01373
V200 R02568
V140 R00552
V26 R02071
V27 R00259
V120 R03443
V29 R02703
V30 R02704
V31 R00253
V78 R01771
V141 R00658
V79 R01773
V95 Inflow20
V80 R01776
V97 Outflow31
V143 R01061
V187 R00243
V98 Outflow32
V82 R02734
V83 R01518
V32 R01214
V33 R01213
V84 R01512
V67 R00985
V65 R02739
V86 R05070
V72 R05071
V87 R00268
V88 R01899
V76 R00317
V199 R02569
V34 R02630
V145 R04365
V201 R00114
V35 Inflow8
V25 R00994
V209 Inflow4
V36 R01819
V146 R03270
V203 R00703
V37 R01954
V38 Inflow3
V157 R00754
V205 R01728
V93 R01056
V148 R01528
V126 R01529
V208 R04426
V150 R02722
V39 R02413
V40 R02412
V151 R00578
V152 R05068
V153 R00575
V207 Outflow47
V210 Outflow12
V211 Inflow6
V212 Outflow11
V213 R00026
V89 R01197
V41 R00674
V179 R01715
V132 R00028
V154 R00371
V216 R00206
V90 R04859
V42 R01049
V49 R03425
V44 R01325
V45 R01737
V204 Inflow9
V46 Outflow21
V47 Outflow27
V48 Outflow26
V43 Outflow25
V50 Outflow24
V217 R01432
V51 Outflow29
V52 Outflow28
V192 R07618
V221 R01434
V219 R04475
V105 R03084
V183 R00485
V161 R03509
V91 R03012
V92 R03013
V64 R00289
V220 R03313
V156 R00286
V147 R01287
V197 R01826
V53 R01135
V160 R01900
V149 R00396
V54 R00955
V206 R01051
V194 Outflow34
V195 Outflow35
V94 Outflow36
V55 Outflow37
V96 Outflow30
V56 R00214
V81 R00217
V99 Outflow33
V198 R00897
V222 R02740
V100 Outflow38
V202 Outflow39
V102 R03243
V57 R03457
V158 R00751
V159 R00694
V103 R04035
V59 R00355
V104 R04037
V218 R03508
V60 R03321
V224 R07159
V106 R01639
V107 R03083
V185 R01086
V225 R00291
V226 R05069
V101 Heterologous13
V61 Heterologous15
V62 Heterologous14
V162 R00451


======== Results ========= 
 
Ipopt 3.8.3: Optimal Solution Found

suffix ipopt_zU_out OUT;
suffix ipopt_zL_out OUT;
 === Flux Results ===
Objective function value 0.042040
R04125	 -> 	 0.204045
R00093	 -> 	 -782.108612
BIOMASS0	 -> 	 0.042040
R05133	 -> 	 0.000000
R05132	 -> 	 0.000000
R00946	 -> 	 0.017380
R05134	 -> 	 0.000000
Inflow16	 -> 	 0.000000
Inflow17	 -> 	 0.000000
R00228	 -> 	 -3.583762
R04001	 -> 	 -0.009522
R03968	 -> 	 0.009522
R01827	 -> 	 0.002073
R00226	 -> 	 861.455332
R00220	 -> 	 0.149241
R04640	 -> 	 0.003241
R02283	 -> 	 -0.002952
Outflow41	 -> 	 7.600000
Outflow40	 -> 	 316.446412
Outflow43	 -> 	 -780.867679
Outflow42	 -> 	 -7.600462
Outflow45	 -> 	 -389.141926
Outflow44	 -> 	 780.867301
Heterologous7	 -> 	 0.035584
Outflow46	 -> 	 389.141926
Outflow49	 -> 	 0.015855
Outflow48	 -> 	 -389.141926
R00014	 -> 	 867.567233
R01015	 -> 	 -3.891836
R00945	 -> 	 0.186665
R00586	 -> 	 0.026991
R03232	 -> 	 0.000000
Heterologous22	 -> 	 0.009678
Heterologous23	 -> 	 0.002952
Heterologous63	 -> 	 0.003363
Inflow18	 -> 	 0.000000
Outflow52	 -> 	 -282.427112
R02199	 -> 	 769.718197
Inflow10	 -> 	 0.000000
R01641	 -> 	 -0.002073
Outflow50	 -> 	 0.004696
R01248	 -> 	 -0.010144
R00239	 -> 	 0.010144
R00200	 -> 	 -405.246395
R02292	 -> 	 0.012154
R02291	 -> 	 -0.453273
R01398	 -> 	 0.002952
R04394	 -> 	 0.000000
R02649	 -> 	 0.002952
R01090	 -> 	 -16.744557
Outflow53	 -> 	 -102.707664
R01092	 -> 	 0.000000
Outflow51	 -> 	 -102.707664
Outflow54	 -> 	 0.003241
R02735	 -> 	 0.012154
R02196	 -> 	 -769.727875
R00734	 -> 	 -0.017780
R01714	 -> 	 0.022841
R04673	 -> 	 0.009678
R00867	 -> 	 0.000000
Heterologous55	 -> 	 0.009522
Heterologous57	 -> 	 -0.017380
Heterologous56	 -> 	 -0.010144
R00341	 -> 	 723.273150
R03898	 -> 	 0.009678
Heterologous61	 -> 	 0.001093
R03896	 -> 	 0.009678
Heterologous59	 -> 	 0.000001
Heterologous58	 -> 	 1.954828
R01163	 -> 	 0.003241
R02340	 -> 	 0.000318
R04672	 -> 	 -861.490869
R03815	 -> 	 0.204045
R04198	 -> 	 -0.012154
Heterologous62	 -> 	 0.002775
R04440	 -> 	 -0.035537
R00480	 -> 	 0.453273
R04441	 -> 	 0.035537
R01088	 -> 	 16.735034
R02738	 -> 	 3.920000
R00150	 -> 	 0.002951
R01083	 -> 	 389.141926
R01082	 -> 	 -702.231418
R03460	 -> 	 0.022841
R04558	 -> 	 0.003241
R01830	 -> 	 0.020767
R00878	 -> 	 0.000000
Inflow19	 -> 	 0.000000
Heterologous60	 -> 	 0.022197
R01073	 -> 	 -0.000954
R01070	 -> 	 3.891836
R01071	 -> 	 -0.003241
Heterologous64	 -> 	 0.003195
Heterologous65	 -> 	 0.001808
Heterologous66	 -> 	 0.004246
R01465	 -> 	 0.000000
R01466	 -> 	 0.423739
R04779	 -> 	 3.891836
R00490	 -> 	 313.089491
R01373	 -> 	 0.004106
R02568	 -> 	 0.000000
R00552	 -> 	 -0.002950
R02071	 -> 	 -0.000000
R00259	 -> 	 0.000000
R03443	 -> 	 -0.002952
R02703	 -> 	 0.000000
R02704	 -> 	 0.000000
R00253	 -> 	 0.000001
R01771	 -> 	 0.423739
R00658	 -> 	 7.729456
R01773	 -> 	 -0.441119
Inflow20	 -> 	 0.000000
R01776	 -> 	 0.017380
Outflow31	 -> 	 -0.013496
R01061	 -> 	 7.750587
R00243	 -> 	 33.451478
Outflow32	 -> 	 0.013496
R02734	 -> 	 0.012154
R01518	 -> 	 -7.729456
R01214	 -> 	 -16.757359
R01213	 -> 	 -0.009522
R01512	 -> 	 -7.750587
R00985	 -> 	 0.000954
R02739	 -> 	 1.306668
R05070	 -> 	 0.009678
R05071	 -> 	 0.035537
R00268	 -> 	 0.035584
R01899	 -> 	 0.035584
R00317	 -> 	 1.954828
R02569	 -> 	 -6.066687
R02630	 -> 	 0.000000
R04365	 -> 	 0.012154
R00114	 -> 	 782.118136
Inflow8	 -> 	 0.000000
R00994	 -> 	 -0.009678
Inflow4	 -> 	 0.000000
R01819	 -> 	 0.000000
R03270	 -> 	 6.066687
R00703	 -> 	 -1.136800
R01954	 -> 	 0.000002
Inflow3	 -> 	 0.000000
R00754	 -> 	 -3.998400
R01728	 -> 	 0.017780
R01056	 -> 	 -0.018694
R01528	 -> 	 0.000000
R01529	 -> 	 -0.018694
R04426	 -> 	 0.009522
R02722	 -> 	 0.000637
R02413	 -> 	 -0.022841
R02412	 -> 	 0.022841
R00578	 -> 	 0.003464
R05068	 -> 	 -0.009678
R00575	 -> 	 0.000001
Outflow47	 -> 	 63.443575
Outflow12	 -> 	 3.998400
Inflow6	 -> 	 0.000000
Outflow11	 -> 	 1.136800
R00026	 -> 	 0.000000
R01197	 -> 	 -0.012154
R00674	 -> 	 0.000318
R01715	 -> 	 0.021886
R00028	 -> 	 0.000000
R00371	 -> 	 0.000000
R00206	 -> 	 -325.706012
R04859	 -> 	 0.013496
R01049	 -> 	 0.004195
R03425	 -> 	 0.204045
R01325	 -> 	 0.035584
R01737	 -> 	 0.000000
Inflow9	 -> 	 0.000000
Outflow21	 -> 	 1.999200
Outflow27	 -> 	 709.447518
Outflow26	 -> 	 -0.000673
Outflow25	 -> 	 -389.451560
Outflow24	 -> 	 5.899228
R01432	 -> 	 0.000000
Outflow29	 -> 	 -0.000001
Outflow28	 -> 	 -222.987446
R07618	 -> 	 6.066687
R01434	 -> 	 16.731344
R04475	 -> 	 -0.012154
R03084	 -> 	 0.022841
R00485	 -> 	 0.000001
R03509	 -> 	 0.000954
R03012	 -> 	 0.003241
R03013	 -> 	 0.003241
R00289	 -> 	 102.707664
R03313	 -> 	 -0.010144
R00286	 -> 	 385.123617
R01287	 -> 	 0.017380
R01826	 -> 	 0.022841
R01135	 -> 	 389.141926
R01900	 -> 	 -0.035584
R00396	 -> 	 -0.021899
R00955	 -> 	 102.707664
R01051	 -> 	 0.000000
Outflow34	 -> 	 0.000000
Outflow35	 -> 	 -3.920000
Outflow36	 -> 	 3.920000
Outflow37	 -> 	 0.000000
Outflow30	 -> 	 0.000000
R00214	 -> 	 702.231418
R00217	 -> 	 -1426.006050
Outflow33	 -> 	 385.123617
R00897	 -> 	 0.013496
R02740	 -> 	 2.613332
Outflow38	 -> 	 -3.920000
Outflow39	 -> 	 -0.000420
R03243	 -> 	 -0.003241
R03457	 -> 	 0.003241
R00751	 -> 	 0.414638
R00694	 -> 	 -0.004106
R04035	 -> 	 0.003241
R00355	 -> 	 -702.691617
R04037	 -> 	 0.003241
R03508	 -> 	 0.000954
R03321	 -> 	 1.306668
R07159	 -> 	 -0.012154
R01639	 -> 	 0.000000
R03083	 -> 	 0.022841
R01086	 -> 	 0.000002
R00291	 -> 	 -102.700225
R05069	 -> 	 0.009678
Heterologous13	 -> 	 0.000000
Heterologous15	 -> 	 0.000000
Heterologous14	 -> 	 0.000000
R00451	 -> 	 0.007458
